# Supplementary material for: Operating at the extreme: estimating the upper yield boundary of winter wheat production in commercial practice
Source: R Soc Open Sci. 2020 Apr 22;7(4):191919. doi: 10.1098/rsos.191919 (PMC7211843; doi:10.1098/rsos.191919)
Supplement: Index of Producer Prices of Agricultural Products [file rsos191919supp4.zip]

Archive with 1 entries (1 files):
- rsos191919supp4.ods
