# Supplementary material for: Operating at the extreme: estimating the upper yield boundary of winter wheat production in commercial practice
Source: R Soc Open Sci. 2020 Apr 22;7(4):191919. doi: 10.1098/rsos.191919 (PMC7211843; doi:10.1098/rsos.191919)
Supplement: Index of Producer Prices of Agricultural Products [file rsos191919supp4.zip › rsos191919supp4.ods]

## Sheet: Outputs_monthly_1988_-_1997
Index of Producer Prices of Agricultural Products, UK (2010=100)
Next publication date: 14th June 2018
Publication date: 17th May 2018
Enquiries Defra prices team. Tel: ++44(0)20802 66280
or email: prices@defra.gsi.gov.uk
Table 1 Outputs monthly series		Jan-88	Feb-88	Mar-88	Apr-88	May-88	Jun-88	Jul-88	Aug-88	Sep-88	Oct-88	Nov-88	Dec-88	Jan-89	Feb-89	Mar-89	Apr-89	May-89	Jun-89	Jul-89	Aug-89	Sep-89	Oct-89	Nov-89	Dec-89	Jan-90	Feb-90	Mar-90	Apr-90	May-90	Jun-90	Jul-90	Aug-90	Sep-90	Oct-90	Nov-90	Dec-90	Jan-91	Feb-91	Mar-91	Apr-91	May-91	Jun-91	Jul-91	Aug-91	Sep-91	Oct-91	Nov-91	Dec-91
Total Outputs	a	69.1	69.7	68.8	70.1	74.6	68.8	68.6	69.6	68.0	66.8	69.7	68.9	69.1	69.6	70.0	73.1	75.1	73.9	75.5	77.2	74.8	75.3	76.0	76.1	76.0	76.8	77.1	78.3	77.9	75.7	75.6	76.3	73.5	71.8	72.4	73.2	73.8	75.6	74.9	77.5	78.1	77.3	73.1	72.7	70.3	71.1	72.4	74.0
Crop products	a	71.2	71.3	68.1	70.4	83.7	69.2	64.5	66.3	63.7	62.5	67.5	67.5	67.7	68.4	67.0	71.9	79.9	75.6	71.9	74.6	69.1	69.4	76.3	76.5	77.1	77.9	77.1	81.4	85.4	79.3	72.8	75.2	70.3	70.1	75.5	75.9	77.1	79.3	77.4	83.1	86.8	85.3	71.0	69.0	65.1	67.0	74.1	75.0
Cereals	a	99.5	100.4	96.7	92.5	96.5	89.7	90.9	90.6	92.3	92.8	92.5	93.8	95.5	96.6	98.7	99.4	99.0	95.1	94.2	90.7	92.9	92.5	93.3	95.9	97.4	98.6	99.4	96.5	97.5	99.3	97.4	94.0	93.5	96.2	97.6	100.5	102.0	103.9	106.6	109.8	107.4	109.9	103.1	92.2	93.7	96.4	98.0	100.3
Wheat	a	96.0	96.1	91.3	88.5	95.0	87.4	88.4	87.0	88.5	89.9	90.0	90.5	92.1	92.7	94.7	96.9	97.1	93.6	91.8	84.6	86.1	87.8	89.9	91.0	93.0	94.4	95.4	94.6	95.5	97.4	95.2	89.4	87.8	93.4	94.7	96.7	98.7	99.8	103.4	108.2	105.1	108.1	103.1	88.8	90.2	94.0	96.0	97.5
Wheat - Feeding	a	94.7	93.3	91.0	88.8	97.8	87.8	88.7	87.6	89.5	91.1	90.9	91.8	93.5	94.3	96.3	98.9	98.3	93.6	91.4	86.5	88.3	89.5	91.4	92.8	95.4	96.9	97.7	96.9	97.5	99.6	95.7	91.3	88.2	94.7	95.8	98.2	100.2	101.3	104.8	109.9	104.9	108.6	103.3	88.7	90.3	93.8	95.8	97.5
Wheat - Breadmaking		99.7	100.4	91.1	86.0	84.8	83.8	83.5	82.9	82.6	82.0	82.2	82.7	84.8	84.8	86.3	87.1	89.3	89.6	88.5	76.5	76.4	77.3	78.1	80.3	80.9	82.5	83.3	84.0	84.5	86.1	89.9	81.4	83.1	84.6	85.4	87.2	89.9	91.1	94.6	97.7	100.0	101.9	97.5	88.0	87.1	91.2	94.0	95.3
Wheat - Other Milling		99.5	107.1	93.6	89.8	88.8	89.9	92.4	89.4	90.0	90.4	90.8	91.0	92.5	93.5	95.0	96.9	99.1	99.2	98.8	85.0	86.4	87.0	88.8	90.3	92.4	94.2	94.6	94.5	95.7	98.3	97.7	89.4	91.9	93.9	95.5	97.1	99.5	101.9	105.3	110.7	112.6	113.4	108.6	90.6	93.1	98.3	102.4	103.7
Barley	a	105.9	107.7	105.4	102.5	101.1	99.1	95.8	98.1	99.9	101.2	101.9	102.6	103.6	105.6	107.1	108.6	107.0	101.9	99.4	103.7	107.2	106.3	106.4	109.4	107.9	108.2	107.2	101.3	104.9	107.5	102.0	103.6	104.8	103.9	108.3	110.4	109.6	112.8	112.6	114.0	116.5	118.1	102.6	99.1	100.7	103.3	105.7	107.8
Barley - Feeding	a	103.3	103.4	102.0	100.6	99.3	98.5	94.6	94.2	95.9	99.7	100.7	101.5	103.7	106.1	107.5	107.9	106.5	104.4	95.0	96.0	96.7	99.4	103.1	105.0	108.4	108.6	106.4	101.9	101.1	103.5	99.7	101.2	103.3	106.2	107.8	109.3	111.0	113.9	113.7	115.1	116.2	119.7	102.3	97.1	98.7	103.0	106.1	107.0
Barley - Malting		113.3	123.3	115.2	109.0	104.0	100.1	100.0	106.3	104.2	103.4	105.0	105.1	103.5	104.0	106.1	110.8	107.8	97.1	114.7	119.8	118.4	116.4	115.8	119.3	106.3	106.5	109.6	99.0	110.6	115.0	109.8	108.5	106.4	100.7	109.7	113.0	105.7	108.7	109.4	109.9	117.0	115.1	103.7	103.4	102.8	103.6	104.7	109.5
Oats	a	127.2	130.7	126.6	118.2	111.8	101.8	101.3	97.3	100.5	99.4	100.5	102.6	104.0	102.1	103.2	103.0	100.8	100.7	97.2	96.9	99.1	100.8	105.2	107.2	109.4	109.7	111.1	109.3	107.8	107.8	104.9	101.9	105.9	106.4	110.1	111.9	115.2	115.2	118.2	117.8	114.6	115.2	109.3	99.5	103.6	101.5	105.6	107.6
Oats - Milling		120.9	127.5	127.6	117.6	108.6	99.2	100.4	96.6	98.6	95.1	96.5	99.8	98.7	98.8	99.2	97.3	98.0	99.1	95.4	95.7	96.9	98.8	102.2	103.9	105.2	106.1	104.8	104.9	104.6	105.1	103.9	100.5	100.8	103.2	106.9	109.7	111.2	111.4	111.6	113.2	108.7	111.7	107.6	98.4	102.2	98.2	102.0	107.8
Oats - Feeding	a	133.8	133.8	125.9	118.7	117.4	108.6	105.8	100.9	104.8	106.5	106.3	107.6	109.7	105.4	106.0	108.1	105.7	104.9	106.4	102.9	104.1	104.0	109.5	113.0	113.8	113.2	115.4	113.3	113.5	114.8	110.1	108.7	117.4	111.7	114.7	115.7	119.3	118.9	122.8	122.1	124.9	124.5	117.6	105.2	106.8	107.0	110.6	107.3
Potatoes		60.9	58.3	57.9	53.5	156.1	48.4	38.4	39.2	40.4	40.8	42.1	44.0	43.9	43.6	46.4	61.5	87.4	96.7	52.6	79.3	72.6	76.7	82.0	85.7	88.8	93.1	96.7	108.0	120.1	100.6	31.2	53.1	54.5	59.7	65.3	65.2	70.0	73.0	77.1	80.3	80.1	107.1	59.7	63.7	60.9	63.0	67.6	70.9
Potatoes - Earlies							51.5	35.7											77.4	41.5											41.7	26.7											105.0	48.5
Potatoes - Main Crop		60.8	58.2	57.7	53.3	159.8	47.3	47.3	38.6	39.8	40.2	41.5	43.5	43.4	43.1	45.9	61.5	89.1	101.7	101.7	79.7	72.8	77.0	82.5	86.3	88.9	93.4	97.0	108.6	122.6	113.4	44.8	52.4	53.8	59.2	64.8	64.8	69.8	72.9	77.1	80.4	81.3	108.5	108.5	63.4	60.5	62.7	67.3	70.7
Industrial Crops	a	90.6	90.8	92.0	92.1	90.5	91.5	83.4	83.8	85.3	88.4	92.0	93.3	97.4	98.4	100.4	102.2	102.7	104.0	104.6	107.2	103.8	106.6	110.4	111.5	115.5	116.5	117.8	117.4	118.5	118.7	101.7	103.6	98.7	99.6	103.3	104.3	109.5	110.7	113.6	113.7	112.1	112.8	86.3	86.1	88.0	89.8	95.7	96.5
Oilseed Rape (non set aside)		84.5	84.9	85.6	85.8	86.8	88.2	80.8	81.3	83.2	86.0	88.1	90.3	92.3	93.9	96.0	98.9	101.2	103.0	104.2	107.1	111.0	113.1	114.6	116.2	119.2	120.8	120.7	120.1	120.1	120.4	100.2	102.3	103.2	103.9	103.7	105.3	108.0	110.0	112.5	112.8	111.1	112.1	82.4	82.1	83.6	86.0	90.1	91.6
Sugar Beet	a	107.6	107.6	107.6	107.6	107.6	107.6	107.6	107.6	107.6	113.0	113.0	113.0	113.0	113.0	113.0	113.0	113.0	113.0	113.0	113.0	113.0	118.6	118.6	118.6	118.6	118.6	118.6	118.6	118.6	118.6	118.6	118.6	118.6	120.6	120.6	120.6	120.6	120.6	120.6	120.6	120.6	120.6	120.6	120.6	120.6	122.3	122.3	122.3
Forage plants		37.0	38.9	39.8	39.3	37.8	36.4	34.1	31.9	31.6	32.1	33.8	34.9	36.5	36.6	38.1	37.4	37.4	36.5	29.5	30.8	32.5	35.3	38.0	38.4	40.5	41.6	42.7	42.3	42.2	41.8	41.4	34.1	32.3	35.4	42.9	37.3	38.2	39.9	41.3	41.1	40.4	38.1	36.2	29.5	30.5	31.1	32.8	33.6
Hay and dried grass		50.7	49.7	48.2	48.2	47.7	36.5	36.5	42.7	43.6	44.9	49.0	51.5	49.5	45.4	45.3	45.1	45.1	38.2	44.1	50.3	55.0	60.8	63.5	66.3	69.0	69.0	70.5	67.8	65.0	59.5	52.3	50.9	55.2	60.9	60.2	61.7	67.0	66.7	63.4	63.7	64.0	56.1	44.6	39.1	39.7	46.3	47.5	48.7
Straw		37.0	40.3	41.9	40.6	37.9	36.3	32.0	27.4	26.8	27.3	30.0	31.7	35.4	35.6	38.0	36.6	36.6	35.5	22.4	24.1	26.7	31.3	35.7	36.1	39.4	40.8	42.3	41.3	41.0	40.3	39.4	27.2	27.5	32.7	45.9	35.5	37.0	39.8	42.1	41.9	40.6	37.0	33.8	22.0	23.2	22.7	25.5	26.5
Other forage plants		97.4	98.0	98.5	99.2	99.1	97.9	97.9	99.0	99.6	100.4	101.5	102.4	100.1	100.4	101.1	101.8	101.8	101.0	101.7	102.8	103.7	105.0	106.0	106.9	108.0	110.0	112.1	113.1	114.1	114.8	115.9	113.1	99.8	101.0	102.0	103.0	102.8	103.4	104.9	104.4	104.4	103.6	104.0	103.4	105.4	110.2	110.9	112.0
Fresh Vegetables		56.9	50.7	62.0	65.8	64.2	70.2	65.5	54.4	49.1	46.7	46.4	40.9	45.3	41.6	53.3	59.4	65.0	72.6	69.5	60.7	52.5	51.4	52.0	54.7	59.9	51.8	63.7	76.6	70.2	72.1	70.2	66.8	61.0	57.0	52.4	52.1	62.8	68.6	66.3	74.1	69.5	77.5	70.2	58.1	46.6	50.6	53.4	51.8
Cauliflowers		51.8	49.9	51.4	46.6	38.8	63.6	39.7	36.5	40.4	50.2	48.5	65.0	51.0	53.2	63.3	48.2	33.1	54.7	34.0	42.7	49.3	41.0	52.5	120.7	78.2	60.3	59.4	51.2	48.6	68.4	41.1	46.8	59.4	56.4	45.6	71.3	83.9	125.2	65.9	62.6	41.8	80.2	40.2	46.3	38.0	47.8	58.1	75.6
Tomatoes				150.3	131.7	64.7	52.7	36.6	25.5	29.8	34.2	38.8				140.3	122.8	77.8	44.0	33.2	24.9	30.5	35.7	34.9				143.0	124.2	69.8	48.0	35.6	26.3	30.4	35.9	37.0				133.6	115.3	66.4	47.3	36.8	28.0	30.8	37.1	37.2
Cabbages		35.8	34.7	36.1	35.7	38.8	58.8	43.7	38.0	31.9	32.5	30.8	30.6	30.8	28.9	29.4	30.2	46.5	50.1	40.7	43.8	41.4	39.4	36.0	34.0	33.9	38.0	43.6	54.5	66.0	62.1	48.5	46.3	39.8	37.0	35.8	35.0	37.1	45.6	51.3	60.6	75.4	64.1	47.3	36.6	33.9	33.5	30.9	32.5
Lettuce		68.3	60.7	44.0	40.2	51.8	53.5	42.6	47.1	51.7	50.5	62.4	48.8	53.0	55.8	40.2	27.9	97.1	70.9	67.2	61.1	51.5	54.2	62.7	47.1	78.0	79.9	43.1	44.1	64.1	51.4	53.4	64.6	59.2	57.7	60.4	51.3	65.3	68.0	55.1	33.9	71.3	68.0	54.1	50.9	47.5	51.7	82.3	73.9
Carrots		47.6	48.6	53.8	64.4	86.4	88.6	58.7	36.5	36.5	29.7	28.2	27.6	28.4	29.0	30.2	40.6	58.3	78.3	58.1	47.0	44.3	37.8	33.3	40.6	41.4	34.0	40.9	54.1	95.0	95.9	61.1	64.0	66.3	62.4	53.0	51.0	53.8	73.1	50.3	77.6	107.3	122.0	70.2	46.8	39.0	38.6	34.5	34.8
Onions		37.7	35.5	34.1	45.7	45.9	54.5	53.2	48.9	43.3	37.7	31.6	30.3	28.8	26.3	25.4	48.0	60.6	75.4	51.1	43.7	43.9	45.0	48.6	54.0	54.7	56.9	65.0	85.9	82.7	63.2	54.3	54.4	51.0	49.4	45.7	42.3	40.3	42.0	44.7	50.3	56.5	58.5	70.1	58.9	43.1	38.7	39.1	40.8
Beans (Green)							39.5	102.8	42.4	27.0	37.1								34.0	83.9	46.3	48.7	41.6								113.2	85.1	52.0	55.7	49.1								51.8	116.6	53.8	25.0	40.7
Mushrooms		107.9	136.1	121.1	102.5	112.8	98.7	109.8	112.7	114.0	121.8	116.1	94.3	87.1	115.6	108.9	101.7	80.8	101.8	119.8	115.7	106.3	118.6	115.5	98.7	99.5	107.7	106.5	115.2	93.3	100.2	110.3	129.4	148.6	124.5	104.6	90.2	104.2	133.0	105.4	115.2	107.7	116.6	103.4	115.9	110.9	132.3	128.5	115.0
Fresh Fruit		57.2	61.1	62.2	126.0	122.1	76.6	47.4	66.6	67.0	64.9	70.1	61.9	61.6	60.8	62.1	71.9	106.3	66.2	53.0	64.1	68.2	69.7	97.9	54.8	58.0	60.7	65.1	95.9	104.6	66.7	61.2	69.4	74.5	74.9	79.9	71.2	75.7	76.4	76.5	128.4	148.8	90.2	50.4	60.2	62.0	67.3	77.5	73.8
Dessert Apples		53.2	60.7	61.0	58.1	65.8			69.0	71.1	58.6	61.4	60.7	57.5	57.5	58.0	58.2	70.2			65.9	58.4	51.7	52.8	55.2	54.6	57.5	58.8	62.2	72.7			92.4	81.0	70.5	66.5	67.8	71.0	71.5	68.9	55.3	71.4			106.4	94.4	78.9	72.5	69.4
Cooking Apples		62.3	63.9	65.2	69.6	71.8	77.0	87.7	94.6	67.7	60.2	61.5	61.5	63.7	62.4	62.5	59.6	56.8	62.9	66.7	60.9	46.2	37.2	42.5	47.9	53.9	57.2	64.5	70.4	87.0	108.7	143.0	91.6	68.4	58.6	67.7	73.2	78.6	80.1	81.9	74.5	77.6	81.1	89.8	98.6	62.4	68.2	68.7	76.2
Dessert Pears		51.3	47.3	49.9	51.9	51.1	43.3	45.8	45.8	74.0	68.1	69.4	68.4	68.2	67.4	78.4	86.7	83.1	83.1	83.1	93.9	60.7	65.5	75.7	79.3	86.7	95.7	96.5	105.1	131.8	131.8	131.8	130.8	88.2	76.5	84.2	77.9	81.3	78.7	79.1	70.8	85.3	126.1	126.1	126.1	104.0	90.7	90.7	83.1
Strawberries					283.2	135.8	83.3	62.3	83.0	88.7	85.2	99.8					99.8	118.6	74.1	66.2	73.6	92.3	88.6	136.7					162.1	108.7	62.9	70.0	78.1	90.0	93.4	103.0					283.2	167.4	103.6	58.5	70.4	73.7	79.3	79.3
Raspberries							64.1	23.4	44.0	46.8	43.7	57.7							51.3	34.6	49.4	46.7	71.7	187.2							61.4	36.7	43.4	47.2	61.2	84.4							65.8	32.8	31.7	42.5	41.6	88.6
Flowers and plants	a	37.7	37.5	38.9	38.4	38.0	37.0	37.1	37.1	37.1	38.0	38.3	37.8	41.5	42.3	42.2	41.9	41.4	40.6	40.1	39.8	40.7	40.7	42.9	42.4	43.4	43.6	43.7	43.0	42.4	41.8	42.0	41.6	41.9	42.1	43.9	43.8	43.0	42.7	43.7	43.0	42.6	42.1	42.0	41.5	41.8	42.0	42.7	42.2
Other crop products	a	116.5	116.5	116.5	116.5	115.9	115.9	115.9	115.9	115.9	115.9	113.1	111.5	101.0	101.0	101.0	101.0	100.6	100.6	100.6	100.6	100.6	100.6	99.4	99.4	105.6	105.6	105.6	105.6	105.8	105.8	105.8	105.2	105.2	105.2	108.7	108.7	113.5	113.5	113.5	113.5	113.5	113.5	113.5	113.5	113.5	113.5	113.5	113.5
Seeds	a	116.5	116.5	116.5	116.5	115.9	115.9	115.9	115.9	115.9	115.9	113.1	111.5	101.0	101.0	101.0	101.0	100.6	100.6	100.6	100.6	100.6	100.6	99.4	99.4	105.6	105.6	105.6	105.6	105.8	105.8	105.8	105.2	105.2	105.2	108.7	108.7	113.5	113.5	113.5	113.5	113.5	113.5	113.5	113.5	113.5	113.5	113.5	113.5
Animals and animal products	a	67.8	68.6	69.2	69.9	67.6	68.4	71.9	72.8	71.8	69.4	71.2	69.8	69.9	70.5	71.9	73.7	71.4	72.5	78.3	79.7	79.7	78.9	75.9	75.8	75.4	76.1	77.2	76.6	72.2	72.7	77.9	77.4	76.2	72.9	70.2	71.5	71.7	73.0	73.4	74.2	71.5	70.9	74.7	76.2	74.8	73.6	71.3	73.4
Animals (for slaughter & export)		67.5	69.1	70.8	71.7	72.8	72.2	71.5	69.8	68.4	66.9	69.5	69.1	70.0	70.7	72.7	77.9	79.0	78.2	76.0	74.4	74.8	75.5	76.4	76.1	75.3	77.0	79.5	80.8	79.4	77.9	74.2	70.2	69.4	66.9	67.5	69.6	69.6	71.6	73.4	75.5	75.9	72.9	67.5	65.4	64.9	65.4	67.2	70.6
Cattle and calves		72.1	74.3	75.6	76.6	78.0	78.4	78.5	79.1	77.2	74.8	77.9	71.4	76.3	75.9	76.8	83.4	83.6	83.8	82.1	81.3	80.4	79.0	78.6	77.8	76.4	76.3	77.4	78.3	75.4	74.0	72.7	70.8	70.4	68.5	70.0	71.8	72.2	73.9	74.5	76.0	77.0	76.2	74.0	72.8	70.9	70.9	71.0	73.7
Cattle (clean)		70.3	71.9	73.2	74.1	75.2	76.0	76.1	76.4	74.4	72.9	75.9	69.0	74.7	72.9	73.9	81.0	80.5	81.4	79.7	79.0	78.1	76.9	77.0	76.6	75.3	74.4	75.5	76.1	72.7	72.4	71.0	69.7	69.3	68.6	71.0	73.0	72.8	73.6	73.7	74.8	75.7	75.2	72.5	71.2	69.7	70.2	70.9	73.2
Cows and Bulls		81.7	86.1	89.1	92.0	94.5	93.4	90.0	92.3	89.0	81.9	83.8	81.5	84.7	90.4	93.1	98.1	101.4	98.4	94.2	92.7	89.9	87.3	83.3	81.8	82.2	85.1	88.1	92.2	92.1	83.1	81.8	76.2	74.5	68.3	65.9	65.6	68.7	75.5	79.2	83.3	85.2	82.6	81.4	80.6	75.1	73.1	70.8	74.9
Calves		129.8	129.8	129.8	158.2	158.2	158.2	177.4	177.4	177.4	149.8	149.8	149.8	164.1	164.1	164.1	167.3	167.3	167.3	166.1	166.1	166.1	145.5	145.5	145.5	140.7	140.7	140.7	125.0	125.0	125.0	113.9	113.9	113.9	75.9	75.9	75.9	85.9	85.9	85.9	92.1	92.1	92.1	139.6	139.6	139.6	103.6	103.6	103.6
Pigs		63.8	61.5	62.9	63.0	63.8	65.2	65.0	64.2	64.3	66.1	68.5	71.9	70.6	71.9	73.4	75.6	78.2	81.1	83.1	83.9	91.2	94.6	87.9	78.6	74.1	81.3	87.0	88.6	92.4	97.9	88.5	75.6	74.3	71.0	66.8	66.0	69.0	76.0	80.4	80.5	84.5	80.7	65.5	60.2	64.9	69.7	73.9	78.9
Pigs (clean)		63.7	61.2	62.3	62.5	63.3	64.8	64.7	63.8	63.9	65.7	68.2	71.6	70.3	71.4	72.8	75.1	77.8	80.5	82.3	83.0	90.4	93.9	87.3	78.1	73.7	80.8	86.3	88.3	92.0	97.7	88.0	75.5	74.2	70.8	66.5	65.8	68.8	75.6	80.0	80.0	84.1	80.1	64.6	59.3	64.0	69.1	73.2	78.3
Sows and Boars		65.1	71.2	81.3	78.8	76.8	79.2	74.6	73.7	77.2	75.6	76.7	78.6	79.1	87.7	94.1	93.4	92.1	102.8	114.5	121.1	125.1	123.6	112.5	102.1	91.4	101.7	110.2	105.8	108.0	108.2	107.4	79.5	76.7	77.9	74.2	73.4	70.9	87.3	93.1	97.0	100.8	108.0	101.3	94.4	101.2	93.6	98.7	103.9
Sheep and lambs		42.9	46.9	52.7	55.1	56.9	49.5	52.3	46.0	41.1	39.9	44.0	45.1	40.2	40.9	50.6	65.1	62.5	50.9	45.9	39.8	37.4	42.9	53.1	53.7	53.1	53.3	61.4	62.9	52.9	42.4	39.4	35.7	35.0	33.9	38.1	38.2	37.5	39.6	47.6	54.4	46.4	35.0	32.3	32.7	28.8	29.1	37.4	39.8
Sheep and lambs (clean)		41.8	44.0	51.9	55.5	58.1	49.7	53.5	46.6	41.6	40.4	44.8	45.9	40.1	38.8	50.6	67.3	65.0	51.7	46.8	40.8	38.5	44.2	55.7	56.2	55.1	55.3	63.1	65.3	54.7	43.3	40.4	37.0	36.4	35.1	39.7	39.6	38.6	40.3	48.7	56.9	48.4	35.9	33.0	33.7	29.6	29.9	38.7	41.0
Ewes and Rams		50.9	66.0	58.2	51.7	50.2	48.9	43.4	41.2	37.3	35.3	38.0	39.1	41.1	55.1	50.7	50.1	48.0	46.1	39.1	32.5	29.2	31.4	33.6	34.9	37.4	40.7	48.7	47.0	42.1	37.1	32.4	25.9	23.7	22.9	25.9	27.5	29.4	35.5	38.7	36.8	34.5	29.9	27.3	24.4	22.8	22.2	27.8	30.5
All Poultry	a	74.6	75.2	76.5	76.3	76.0	76.3	76.4	75.6	75.3	72.8	75.4	76.2	75.2	75.1	76.3	76.9	78.7	80.4	81.1	81.9	81.7	79.7	82.5	83.9	84.8	85.8	86.5	87.3	87.4	88.0	88.5	88.6	86.8	82.4	84.9	84.5	82.1	80.4	80.4	81.4	81.6	80.9	80.1	79.4	79.3	77.7	78.1	78.6
Chickens	a	81.2	81.2	81.5	81.6	81.1	81.4	81.6	80.6	80.7	80.2	80.3	81.8	81.9	81.1	81.1	81.8	83.8	85.7	86.6	87.3	87.6	88.6	89.6	90.8	90.7	90.7	91.3	92.4	92.4	93.1	93.7	93.8	92.0	89.5	89.9	88.8	87.1	84.9	83.8	85.1	85.2	84.4	83.3	82.5	82.5	82.3	81.9	82.1
Turkeys		44.7	44.3	43.7	43.4	43.3	43.2	42.9	42.9	42.9	45.6	54.0	47.6	43.3	42.9	42.9	43.3	44.5	44.6	44.6	45.5	46.6	46.2	50.1	49.8	60.0	62.9	56.6	56.2	56.2	56.5	55.9	56.2	57.3	57.0	63.6	65.0	60.1	57.8	58.0	58.4	58.4	58.4	58.3	57.6	59.5	61.0	61.0	61.0
Animal products	a	68.4	67.8	66.9	67.0	61.1	63.4	72.5	76.9	77.0	74.5	74.1	71.0	69.8	70.2	70.8	66.8	61.8	65.0	82.2	87.4	87.3	85.8	75.0	75.3	75.4	74.8	73.8	69.6	63.2	66.0	83.9	87.7	86.9	84.9	74.8	74.4	75.4	75.3	73.4	72.1	65.9	68.4	86.6	91.6	90.2	89.7	78.4	77.7
Milk		67.9	67.8	66.9	67.6	61.1	63.2	73.6	78.9	78.2	75.2	74.2	72.2	71.3	71.4	71.8	66.6	60.4	63.4	84.1	89.8	88.7	86.9	73.7	73.9	74.2	73.5	72.6	67.6	60.4	63.1	84.4	89.1	88.2	85.9	73.7	73.5	74.7	74.6	72.6	71.0	63.9	66.5	88.4	94.5	92.9	92.3	78.6	77.8
Eggs	q	72.7	69.1	68.1	64.9	62.1	61.7	64.0	65.8	71.1	71.4	73.7	65.6	61.8	65.4	66.3	68.9	71.7	72.4	71.6	75.5	81.5	81.6	82.6	84.2	84.3	84.1	83.9	83.5	83.2	83.0	82.7	82.5	82.3	82.0	81.8	81.6	81.6	81.4	81.2	80.8	80.6	80.4	80.2	79.9	79.7	79.5	79.3	79.1
Intensive eggs	q	68.4	61.4	59.6	52.8	47.4	46.4	50.5	54.3	64.8	65.2	69.9	53.6	47.5	54.5	56.2	60.7	66.1	67.5	65.8	73.5	85.5	85.7	87.8	91.0	90.5	90.1	89.7	89.2	88.8	88.4	88.0	87.5	87.1	86.7	86.2	85.8	85.4	84.9	84.5	84.1	83.7	83.3	82.8	82.4	82.0	81.5	81.1	80.7
Free range eggs	q	75.8	74.6	74.3	73.0	72.1	71.9	72.6	73.3	75.2	75.3	76.1	73.2	72.1	73.3	73.7	74.5	75.4	75.7	75.4	76.7	78.9	78.9	79.3	79.9	79.8	79.7	79.6	79.6	79.5	79.4	79.3	79.3	79.2	79.1	79.0	79.0	78.9	78.8	78.7	78.6	78.6	78.5	78.4	78.3	78.3	78.2	78.1	78.0
Wool clip	a	96.5	96.5	96.5	96.5	96.0	96.0	96.0	96.0	96.0	96.0	96.0	96.0	96.0	96.0	96.0	96.0	94.9	94.9	94.9	94.9	94.9	94.9	94.9	94.9	94.9	94.9	94.9	94.9	90.7	90.7	90.7	90.7	90.7	90.7	90.7	90.7	90.7	90.7	90.7	90.7	81.8	81.8	81.8	81.8	81.8	81.8	81.8	81.8
a:- Part or all of the series is made up of annual data
q:- Part or all of the series is made up of quarterly data
Footnotes:
This table shows the API for main categories and selected primary
items. Further detail is available on request.
© Crown copyright, 2018
[truncated: 2 more columns]

## Sheet: Outputs_monthly_1998_-_2007
Index of Producer Prices of Agricultural Products, UK (2010=100)
Publication date: 17th May 2018
Enquiries Defra prices team. Tel: ++44(0)20802 66280
or email: prices@defra.gsi.gov.uk
Table 1 Outputs monthly series		Jan-98	Feb-98	Mar-98	Apr-98	May-98	Jun-98	Jul-98	Aug-98	Sep-98	Oct-98	Nov-98	Dec-98	Jan-99	Feb-99	Mar-99	Apr-99	May-99	Jun-99	Jul-99	Aug-99	Sep-99	Oct-99	Nov-99	Dec-99	Jan-00	Feb-00	Mar-00	Apr-00	May-00	Jun-00	Jul-00	Aug-00	Sep-00	Oct-00	Nov-00	Dec-00	Jan-01	Feb-01	Mar-01	Apr-01	May-01	Jun-01	Jul-01	Aug-01	Sep-01	Oct-01	Nov-01	Dec-01
Total Outputs	a	69.6	69.5	70.3	68.9	71.0	70.7	69.2	67.5	65.3	65.0	66.2	68.4	68.9	70.2	70.8	68.8	67.8	66.8	63.9	63.7	62.7	61.5	62.0	62.7	62.8	62.2	63.0	62.9	62.3	64.7	63.9	63.7	63.2	63.4	64.8	65.7	67.4	67.0	68.4	70.5	72.3	72.0	67.2	68.3	67.9	67.7	68.2	69.6
Crop products	a	67.9	67.9	69.1	70.8	75.5	72.6	65.6	66.0	66.0	68.1	69.7	73.1	75.2	75.5	75.4	73.1	71.1	68.3	60.2	60.7	60.3	60.2	61.4	60.6	61.6	59.5	59.6	61.5	62.6	66.3	61.6	61.3	61.1	60.5	63.6	62.3	66.4	65.5	70.2	73.9	79.1	76.3	65.8	66.7	67.9	68.7	67.5	68.2
Cereals	a	71.4	70.9	72.1	69.4	71.2	71.4	66.8	61.3	63.6	65.4	66.4	68.5	69.2	69.6	69.3	67.3	67.9	68.3	68.0	64.4	64.3	63.8	64.2	64.2	64.4	64.6	65.4	65.1	64.0	62.9	61.2	55.6	56.0	55.2	54.7	56.9	60.0	61.9	63.9	63.5	67.3	67.4	65.9	65.4	66.8	66.0	66.7	66.6
Wheat	a	70.3	69.7	69.9	67.7	69.3	70.3	68.1	59.8	60.7	63.1	64.6	66.2	66.2	65.5	64.5	64.4	65.6	66.5	67.9	62.5	61.6	61.3	61.3	61.8	61.8	61.4	61.6	62.9	62.4	61.2	61.4	53.5	53.3	52.7	52.6	54.0	57.0	58.5	60.5	61.2	65.4	66.0	65.0	65.4	66.7	66.2	66.7	66.4
Wheat - Feeding	a	69.0	68.0	68.5	65.1	67.7	68.8	66.4	60.1	60.1	62.9	64.4	66.0	65.7	64.8	64.6	64.9	66.1	66.9	68.5	62.6	60.8	60.4	60.8	61.4	61.5	61.4	61.6	62.8	61.9	60.0	60.1	53.2	53.0	52.4	52.6	54.1	56.9	58.6	60.9	61.7	66.5	66.5	65.4	65.5	66.7	66.3	67.0	66.7
Wheat - Breadmaking		74.4	74.6	75.2	75.1	76.6	76.9	77.8	57.9	61.5	63.7	65.4	66.7	67.6	67.7	63.4	61.8	62.8	63.5	63.9	61.0	62.2	63.0	63.3	62.9	61.9	60.1	60.3	62.0	63.3	65.0	65.3	53.5	53.5	53.1	52.0	53.5	55.5	57.0	57.8	59.9	61.5	63.9	62.3	64.3	66.0	65.1	65.1	65.2
Wheat - Other Milling		73.5	73.0	73.1	72.5	71.0	71.4	68.5	60.6	63.2	64.0	65.8	68.0	67.9	66.9	65.0	64.5	65.8	67.4	68.9	64.1	65.1	65.9	64.1	64.6	63.5	63.3	63.6	64.4	65.0	64.5	66.5	56.0	54.6	54.2	53.0	53.9	59.8	59.8	60.6	60.1	63.4	65.3	65.7	66.9	67.5	67.0	65.7	65.9
Barley	a	74.1	73.8	76.7	75.3	79.1	77.2	64.4	65.3	70.0	72.6	74.2	75.1	77.0	79.5	79.5	76.5	77.1	76.5	68.2	68.6	69.6	70.7	75.8	70.3	70.4	71.5	72.9	71.6	69.5	69.1	61.0	60.0	61.6	62.0	63.0	65.0	67.4	69.5	70.7	70.5	74.5	73.5	67.4	64.7	66.8	65.5	65.8	67.3
Barley - Feeding	a	72.8	72.8	75.1	73.8	77.8	74.1	63.0	63.1	67.7	71.3	74.1	75.2	77.4	79.5	79.3	76.2	76.0	75.3	69.3	68.7	69.8	71.0	78.0	69.9	70.9	71.6	73.3	71.6	70.6	69.3	61.0	60.2	60.4	60.5	62.1	65.1	66.9	69.3	70.9	70.8	71.7	72.0	66.8	65.1	66.8	65.4	65.1	67.1
Barley - Malting		77.8	77.5	81.3	80.5	81.0	83.1	69.0	70.1	72.4	74.5	74.2	74.9	75.7	79.3	80.3	77.3	78.9	79.0	64.4	68.2	69.4	70.2	69.7	71.1	68.8	71.0	72.0	71.5	67.9	68.8	61.3	59.7	62.8	64.2	65.7	64.8	68.8	70.3	70.1	69.7	78.8	76.4	69.3	63.9	66.8	65.8	67.8	67.8
Oats	a	74.5	72.6	74.7	73.3	73.1	73.5	60.4	58.0	61.6	65.9	68.5	70.2	72.8	73.8	76.1	76.8	75.9	76.3	70.2	67.3	71.4	71.2	71.1	71.3	74.1	75.3	75.7	73.8	74.6	75.9	60.5	58.9	61.8	63.5	62.5	61.9	65.6	69.6	72.6	72.6	72.1	74.0	73.0	71.9	69.6	64.8	72.7	65.2
Oats - Milling		72.1	69.8	72.4	68.9	69.5	69.2	60.2	57.4	59.2	63.0	65.9	68.0	69.2	68.6	72.2	72.1	72.3	73.2	67.9	66.1	68.6	66.6	67.5	68.1	70.5	69.1	69.0	70.9	72.0	74.2	58.7	57.3	58.7	60.1	59.4	57.2	61.8	65.7	64.2	68.4	69.5	71.5	71.5	72.7	67.5	62.8	76.1	63.8
Oats - Feeding	a	77.1	75.2	76.4	77.4	79.6	84.6	61.2	60.6	67.2	70.6	72.2	74.1	76.6	78.7	78.7	81.0	82.4	84.5	81.4	73.3	77.6	78.6	76.3	77.1	77.9	81.4	80.4	76.5	79.1	80.3	69.7	66.3	68.9	69.0	67.0	70.2	69.7	73.4	78.4	76.5	76.6	80.4	80.2	68.2	74.7	68.0	67.8	67.8
Potatoes		56.8	59.6	63.7	71.7	103.2	100.5	64.0	109.3	102.2	97.8	111.7	133.8	142.6	147.5	144.5	140.6	126.3	97.7	43.6	59.5	55.9	53.0	51.5	49.5	47.7	46.7	46.6	48.8	53.2	59.7	54.7	94.6	82.6	67.3	78.5	86.9	89.4	87.7	94.5	110.3	121.7	118.1	73.2	80.0	64.5	60.1	62.2	64.1
Potatoes - Earlies							79.3	53.7											36.5	27.7											53.4	53.4										241.8	141.2	64.2
Potatoes - Main Crop		55.6	58.5	62.6	70.9	104.8	104.8	104.8	109.4	102.1	97.6	111.9	134.5	144.2	149.3	146.2	142.1	128.9	110.8	110.8	59.0	55.3	52.3	50.8	48.8	47.6	46.5	46.5	48.7	53.7	61.2	61.2	95.6	83.4	67.6	79.2	87.8	90.0	88.2	95.2	111.4	120.7	114.9	114.9	80.3	64.4	59.9	62.1	64.0
Industrial Crops	a	77.0	78.4	80.0	80.7	76.7	75.3	62.8	61.1	69.0	69.8	71.9	72.3	74.7	72.7	70.4	68.3	59.8	59.3	47.8	47.0	58.5	55.4	57.1	57.0	59.8	59.6	60.2	61.5	55.6	56.3	47.9	48.8	58.0	60.3	62.3	62.7	66.1	66.0	66.1	66.4	60.7	61.7	56.2	58.6	67.3	70.5	71.8	72.1
Oilseed Rape (non set aside)		63.3	65.6	67.3	68.3	69.3	67.5	57.7	55.8	56.7	57.7	58.6	59.3	59.4	56.1	51.1	47.7	46.9	46.3	40.5	39.6	40.6	41.3	41.6	41.4	41.3	41.0	41.4	43.4	44.7	45.6	42.1	43.1	44.7	46.2	46.9	47.7	48.4	48.3	47.9	48.4	49.9	51.2	50.9	53.6	56.3	56.7	56.4	56.8
Sugar Beet	a	102.3	102.3	102.3	102.3	102.3	102.3	102.3	102.3	102.3	103.1	103.1	103.1	103.1	103.1	103.1	103.1	103.1	103.1	103.1	103.1	103.1	90.6	90.6	90.6	90.6	90.6	90.6	90.6	90.6	90.6	90.6	90.6	90.6	96.0	96.0	96.0	96.0	96.0	96.0	96.0	96.0	96.0	96.0	96.0	96.0	106.7	106.7	106.7
Forage plants		58.2	59.4	59.7	59.7	60.8	54.1	52.6	46.8	47.1	49.6	52.2	54.5	52.4	55.1	54.9	53.7	53.7	51.1	49.2	46.1	48.8	50.8	53.3	54.8	62.2	56.1	56.1	56.9	57.6	55.9	52.3	46.7	45.2	48.6	54.3	57.9	61.1	61.3	61.7	64.3	62.1	60.0	59.2	55.8	58.9	65.5	70.5	73.9
Hay and dried grass		64.0	62.6	61.0	60.4	59.2	59.9	45.5	42.9	46.3	52.1	56.3	53.8	55.9	56.4	55.5	54.2	51.6	29.4	40.9	41.9	44.8	49.4	54.3	53.9	54.7	56.3	55.6	54.8	54.7	49.4	43.2	41.8	45.6	54.8	62.5	66.1	70.0	67.9	67.8	75.3	77.5	62.3	52.7	58.0	66.1	73.3	77.4	77.3
Straw		43.1	46.0	47.5	48.0	49.9	39.4	39.1	29.4	29.3	33.2	37.6	41.7	45.7	50.7	50.5	48.0	47.9	44.4	41.2	35.1	39.1	43.2	47.6	49.7	64.4	53.1	52.6	52.0	53.5	52.7	47.1	37.6	34.7	40.1	49.6	54.7	58.2	58.8	59.7	63.4	60.2	57.9	57.2	50.5	55.6	68.2	76.9	83.0
Other forage plants		67.2	64.8	62.4	60.1	60.7	54.9	48.4	46.5	47.9	49.1	50.2	50.5	51.2	50.7	50.2	51.8	52.1	51.0	48.5	49.9	53.1	50.6	50.5	52.7	54.0	54.1	56.2	63.3	62.2	55.4	52.8	50.5	50.9	52.5	54.5	58.6	66.1	65.4	65.2	67.3	64.6	61.4	59.9	61.0	61.9	58.7	59.8	59.7
Fresh Vegetables		66.1	62.1	66.7	76.3	79.8	78.7	76.6	71.6	61.4	62.8	61.9	60.2	68.0	63.2	68.6	63.4	64.0	73.1	71.9	70.5	57.4	56.3	56.5	52.5	61.0	49.3	55.8	63.6	66.9	84.5	80.6	71.5	63.5	60.8	65.1	57.7	69.4	59.5	76.7	88.3	98.0	86.8	82.2	78.5	70.0	67.3	58.9	63.4
Cauliflowers		59.5	70.9	42.3	39.8	54.9	99.1	52.5	47.3	47.9	45.7	51.3	77.7	62.8	64.6	52.0	43.6	52.4	66.6	43.0	48.2	32.8	34.5	60.2	80.2	71.4	57.1	47.6	59.1	57.9	100.7	86.5	44.9	50.0	47.3	69.6	45.5	40.5	43.3	63.3	60.5	68.6	112.9	51.7	55.3	74.4	47.9	52.1	76.4
Tomatoes				89.6	83.7	73.6	52.4	50.4	57.6	50.3	62.6	71.4				79.0	65.7	64.8	45.8	50.2	55.3	60.2	77.1	62.4				103.3	90.4	61.2	54.4	51.8	65.5	66.5	66.7	65.1				92.0	81.2	100.6	55.3	50.1	58.5	49.3	68.1	46.4
Cabbages		50.2	51.6	49.7	52.0	61.6	66.6	69.9	67.5	64.9	60.7	57.2	56.8	62.6	59.4	56.6	57.5	62.0	66.5	64.5	58.2	56.2	54.9	55.6	50.9	51.4	49.4	48.0	51.1	62.3	79.9	81.2	72.0	66.3	62.8	62.8	61.9	49.6	58.1	76.0	88.3	123.7	109.5	94.4	76.5	65.4	63.0	59.1	59.0
Lettuce		63.4	54.2	43.1	34.1	86.0	57.2	46.8	53.3	47.7	60.0	60.2	64.7	68.5	66.6	60.4	50.6	52.6	60.6	54.0	56.5	56.8	53.9	62.9	52.5	65.0	63.6	52.3	45.2	71.9	68.5	53.4	48.2	49.3	50.7	57.0	58.8	81.0	38.2	50.4	53.1	155.7	80.8	59.9	71.9	75.3	79.8	53.4	60.9
Carrots		57.8	49.6	51.9	75.1	88.1	101.7	75.2	61.6	54.9	48.9	55.0	63.3	72.3	75.9	79.3	79.1	89.3	81.7	62.0	50.7	43.7	42.2	39.3	37.6	46.4	40.0	38.5	40.6	49.5	76.9	66.7	56.8	56.9	54.7	65.4	68.8	85.0	79.4	99.6	112.3	141.5	135.8	101.3	74.9	58.8	51.9	50.0	52.5
Onions		68.9	82.0	88.7	97.9	101.1	92.4	70.0	54.1	45.0	41.7	39.4	40.4	38.2	35.6	35.2	39.3	45.2	51.0	54.9	45.3	39.5	35.1	33.2	30.4	27.0	26.3	25.0	31.1	39.7	44.5	55.1	53.4	42.4	39.1	36.0	32.7	29.0	25.6	33.5	46.2	63.4	69.8	75.6	67.9	58.6	51.9	40.1	43.4
Beans (Green)							46.3	88.8	42.5	48.1	50.8								86.1	71.1	49.1	38.3	41.5								99.2	120.5	54.9	47.5	47.7								83.3	108.4	66.7	54.9	62.6
Mushrooms		97.6	99.5	98.0	113.6	113.8	115.0	111.4	120.2	113.5	119.4	107.3	93.2	103.2	115.3	108.5	101.9	98.5	97.8	96.1	124.9	110.2	121.9	111.4	103.0	109.5	112.6	105.6	117.9	111.7	110.5	113.8	115.0	111.3	119.5	134.3	111.7	113.1	112.3	112.3	122.3	89.2	81.1	87.5	106.0	109.2	114.5	114.6	109.1
Fresh Fruit		79.9	82.9	83.6	91.0	92.2	63.0	59.1	63.1	68.0	77.1	77.5	68.2	69.4	71.0	64.7	70.8	90.3	61.3	58.7	63.5	59.5	65.1	68.7	58.4	57.2	59.3	55.2	60.8	78.6	64.6	61.6	66.5	66.3	74.0	109.2	60.5	60.3	55.2	64.7	79.0	132.8	82.5	52.5	63.7	74.8	86.3	84.0	68.5
Dessert Apples		59.9	60.6	53.2	55.7	64.6			69.5	74.3	58.2	57.1	58.9	57.0	59.3	53.7	49.6	64.6			59.1	54.8	46.5	55.8	54.1	50.4	54.7	45.3	43.7	55.5			55.5	63.8	56.7	55.1	53.1	51.1	44.0	48.0	44.9	50.8			84.6	73.1	56.8	53.4	56.5
Cooking Apples		100.8	103.3	106.9	104.2	106.4	120.3	139.0	103.6	79.8	69.0	74.1	77.7	79.2	79.5	71.3	69.8	61.0	61.0	67.8	67.9	58.3	56.5	59.6	59.2	60.8	61.3	60.5	63.9	60.6	60.3	68.1	77.5	64.8	63.5	69.0	68.2	68.2	58.2	72.7	74.4	72.4	77.0	76.1	88.3	68.8	63.5	69.3	76.7
Dessert Pears		70.0	73.7	82.0	75.2	65.5	65.5	65.5	108.2	72.8	64.3	71.0	71.7	75.0	78.6	75.5	67.5	56.7	56.7	56.7	105.2	71.8	60.1	69.8	73.3	67.3	69.8	68.3	70.9	63.7	63.7	63.7	91.6	69.0	64.9	61.6	62.3	62.3	91.6	91.6	91.6	91.6	91.6	62.3	122.2	95.8	79.0	85.4	86.9
Strawberries					104.2	89.9	53.3	61.2	64.1	71.4	89.4	132.9					91.0	98.1	60.4	67.4	72.3	74.3	82.1	100.2					68.9	83.4	58.2	66.4	64.8	68.6	75.1	113.3					113.3	148.8	65.9	50.0	65.5	82.8	112.2	105.6
Raspberries							66.2	42.2	46.0	47.6	77.0	46.1							63.1	46.8	46.0	41.8	58.2	60.0							78.3	49.0	53.4	56.5	88.7	241.7							116.2	52.1	50.7	73.6	81.2	118.0
Flowers and plants	a	68.0	67.3	67.5	66.7	67.1	66.5	66.5	66.4	66.6	67.4	68.8	68.4	70.8	70.0	69.8	68.9	68.4	68.8	68.5	69.0	69.3	69.3	70.4	70.6	66.6	65.8	65.6	65.0	64.7	64.1	64.6	65.3	63.7	65.3	66.6	66.2	70.6	69.7	69.8	69.2	68.9	68.6	68.4	68.4	69.0	69.2	70.7	71.8
Other crop products	a	62.1	62.1	62.1	62.1	62.1	62.1	62.1	62.1	62.1	62.1	62.1	62.1	59.9	59.9	59.9	59.9	59.9	59.9	59.9	59.9	59.9	59.9	59.9	59.9	47.7	47.7	47.7	47.7	47.7	47.7	47.7	47.7	47.7	47.7	47.7	47.7	48.3	48.3	48.3	48.3	48.3	48.3	48.3	48.3	48.3	48.3	48.3	48.3
Seeds	a	62.1	62.1	62.1	62.1	62.1	62.1	62.1	62.1	62.1	62.1	62.1	62.1	59.9	59.9	59.9	59.9	59.9	59.9	59.9	59.9	59.9	59.9	59.9	59.9	47.7	47.7	47.7	47.7	47.7	47.7	47.7	47.7	47.7	47.7	47.7	47.7	48.3	48.3	48.3	48.3	48.3	48.3	48.3	48.3	48.3	48.3	48.3	48.3
Animals and animal products	a	70.6	70.6	71.1	67.7	67.5	69.1	72.1	68.9	64.8	63.1	63.7	65.5	65.0	66.6	67.9	66.4	65.3	65.5	66.9	66.6	64.7	62.3	62.4	64.0	63.6	64.1	65.1	63.7	62.1	63.5	65.7	65.9	64.9	65.2	65.7	67.8	68.0	68.1	67.2	68.5	67.1	68.6	68.4	69.7	68.0	67.1	68.7	70.4
Animals (for slaughter & export)		65.0	64.9	65.5	65.6	67.3	67.9	67.0	60.3	56.0	55.1	55.9	58.3	58.3	60.9	62.4	63.8	64.6	63.2	61.0	59.4	58.7	58.2	58.6	61.0	61.8	62.6	64.0	64.6	63.9	64.5	63.2	62.5	62.1	60.9	61.1	64.5	65.0	65.2	63.9	65.3	63.5	65.0	62.1	62.3	60.3	61.0	63.4	66.2
Cattle and calves		61.1	60.3	59.0	57.8	60.1	62.2	65.2	57.4	53.8	53.3	55.9	57.8	59.7	60.6	60.8	61.1	61.7	61.0	61.1	60.6	59.5	59.4	60.4	62.0	61.1	60.2	60.1	60.2	59.5	61.1	61.1	60.7	59.1	57.8	56.6	59.2	60.1	60.1	60.2	60.3	60.2	60.2	60.2	60.2	60.1	60.0	59.8	60.0
Cattle (clean)		60.9	60.0	58.4	57.7	56.7	59.3	59.7	57.8	53.5	52.9	56.1	58.4	60.5	61.7	61.8	62.0	62.8	62.0	62.1	61.5	60.4	60.4	61.9	63.5	62.3	61.3	61.0	61.0	60.3	62.2	62.3	61.8	59.9	58.5	57.1	60.1	61.1	61.1	61.1	61.1	61.1	61.1	61.1	61.1	61.1	61.1	61.1	61.1
Cows and Bulls		61.7	61.7	61.7	57.8	80.8	80.8	96.4	54.5	54.5	54.5	54.5	54.5	54.5	54.5	54.5	54.5	54.5	54.5	54.5	54.5	54.5	54.5	54.5	54.5	54.5	54.5	54.5	54.5	54.5	54.5	54.5	54.5	54.5	54.5	54.5	54.5	54.5	54.5	54.5	54.5	54.5	54.5	54.5	54.5	54.5	54.5	54.5	54.5
Calves		105.4	105.4	105.4	94.3	94.3	94.3	94.0	94.0	94.0	79.9	79.9	79.9	69.4	69.4	69.4	78.8	78.8	78.8	79.2	79.2	79.2	60.9	60.9	60.9	62.6	62.6	62.6	61.9	61.9	61.9	62.2	62.2	62.2	58.7	58.7	58.7	57.6	57.6	57.6	57.6	57.6	57.6	57.6	57.6	57.6	57.6	57.6	57.6
Pigs		63.1	66.4	68.8	68.1	66.1	64.5	59.4	49.1	42.8	44.4	47.6	48.4	46.2	51.2	56.2	59.2	59.8	59.9	60.6	59.1	57.8	54.8	53.2	53.1	52.9	56.7	64.3	66.2	66.3	69.9	71.6	71.3	70.9	71.2	72.6	72.5	69.1	68.2	68.8	67.8	68.2	72.7	73.5	67.7	65.7	66.6	70.3	72.4
Pigs (clean)		63.1	66.1	68.7	68.2	66.1	64.6	59.7	49.3	42.9	44.5	47.9	48.5	46.3	51.2	56.3	59.2	59.8	59.7	60.6	59.1	57.7	54.8	53.4	53.2	53.2	56.7	64.3	66.2	66.2	69.9	71.6	71.3	70.9	71.2	72.7	72.5	69.3	68.2	68.8	67.8	68.1	72.8	73.6	67.6	65.6	66.5	70.3	72.5
Sows and Boars		61.2	73.5	69.1	62.9	60.5	56.8	43.2	37.8	29.4	34.6	30.9	34.8	34.8	47.6	48.7	51.3	54.2	62.1	56.3	53.9	57.8	49.4	40.9	39.5	36.0	52.8	60.4	65.5	66.1	65.2	65.4	65.9	66.0	67.2	67.2	70.4	54.7	66.9	66.9	66.9	66.9	66.9	66.9	66.9	66.9	66.9	66.9	66.9
Sheep and lambs		47.6	45.0	52.1	58.8	67.4	67.3	59.9	54.4	43.1	39.4	34.7	34.8	38.9	48.9	53.4	56.8	60.3	51.7	42.2	38.9	37.0	37.7	40.4	45.6	48.9	57.4	60.0	60.7	56.1	50.8	45.5	45.0	44.4	43.5	46.3	49.4	61.7	66.2	51.3	57.8	56.4	54.2	44.7	44.6	43.1	40.2	51.2	56.4
Sheep and lambs (clean)		48.6	45.9	52.9	60.2	71.9	71.5	62.5	57.1	45.2	41.0	36.4	36.1	40.6	51.5	55.5	59.5	65.7	56.4	45.1	41.7	39.3	40.2	43.2	48.3	51.5	60.2	61.6	62.3	60.2	54.8	48.1	47.8	47.0	45.9	48.8	52.2	64.0	69.2	51.8	59.4	57.9	55.4	44.4	44.3	42.6	39.4	51.7	57.6
Ewes and Rams		40.4	39.3	45.9	49.2	40.4	41.8	40.9	33.4	27.0	26.1	21.9	25.5	25.7	31.6	38.0	38.6	27.7	23.6	21.4	17.5	18.6	16.2	19.4	26.1	28.7	39.1	48.0	49.7	31.7	26.2	26.3	24.1	23.3	23.7	27.6	28.6	44.1	47.2	47.2	47.2	47.2	47.2	47.2	47.2	47.2	47.2	47.2	47.2
All Poultry	a	78.6	78.8	78.6	77.7	75.4	75.4	75.1	74.1	73.7	72.6	74.6	74.1	72.4	72.3	73.0	73.4	73.4	73.3	72.6	71.7	72.0	71.0	71.5	71.1	73.8	71.8	71.7	71.7	71.9	72.5	72.3	71.7	72.8	69.9	70.7	73.9	70.6	70.3	72.9	74.3	68.7	72.2	69.0	73.8	68.8	71.9	72.9	74.7
Chickens	a	79.3	80.1	80.1	79.5	77.3	77.3	76.7	75.9	75.9	75.1	75.1	74.3	74.3	74.3	74.5	75.0	75.0	75.0	74.1	72.9	73.4	72.6	72.5	71.0	74.7	72.5	72.5	72.5	72.5	73.2	73.1	72.6	74.0	70.7	71.5	74.3	71.9	71.5	74.3	76.1	69.6	73.6	69.9	75.7	69.9	74.3	74.9	75.1
Turkeys		64.2	64.1	63.3	60.5	57.7	57.7	57.7	56.5	56.7	61.3	70.0	72.0	60.0	59.5	58.0	58.6	59.3	59.5	59.0	59.5	60.9	62.7	64.5	69.9	68.6	67.5	66.1	67.2	68.4	68.4	67.7	66.6	66.6	66.5	66.7	72.2	64.7	63.2	62.7	63.0	63.0	63.0	63.0	63.0	62.5	62.4	63.0	73.6
Animal products	a	80.2	79.5	79.1	71.2	67.8	70.7	80.6	81.2	78.3	79.0	77.3	76.6	76.6	75.5	75.6	70.8	66.1	68.5	76.7	76.9	74.0	70.4	69.0	68.7	66.8	66.3	66.6	62.3	60.0	62.2	69.7	70.8	69.3	73.7	73.6	72.9	73.1	72.6	71.8	73.9	71.4	73.3	78.8	80.4	79.8	79.2	77.9	76.8
Milk		81.8	81.0	80.7	71.6	67.7	71.9	84.1	84.6	81.3	82.0	79.8	78.3	78.3	77.1	76.9	71.2	66.5	69.8	80.2	80.4	77.7	73.5	71.7	70.4	68.1	67.4	67.5	61.9	59.3	62.2	71.5	72.7	71.0	76.2	75.4	74.0	74.3	73.7	72.5	74.8	72.6	75.8	82.9	84.6	83.9	82.9	81.3	79.4
Eggs	q	73.4	73.3	71.1	70.5	70.2	67.2	68.0	67.4	67.0	67.3	67.9	70.1	69.6	68.8	69.5	70.1	64.9	63.8	63.3	62.4	57.8	56.4	57.5	61.0	61.2	61.9	62.4	65.6	65.2	64.2	64.0	63.6	63.0	63.0	67.1	68.5	67.7	67.7	68.7	69.2	65.1	62.5	61.9	61.9	62.4	62.9	63.9	64.8
Intensive eggs	q	66.1	64.8	58.1	57.5	56.8	54.5	55.2	54.9	55.6	55.4	55.4	57.7	56.8	55.6	56.8	56.8	50.0	49.2	49.8	48.5	43.8	42.8	44.5	49.6	49.8	49.6	49.2	54.3	51.7	50.0	51.5	52.2	51.9	51.9	57.7	59.0	58.3	57.9	60.5	60.1	56.8	54.5	53.7	55.1	56.0	55.4	57.9	59.8
Free range eggs	q	78.7	79.4	80.5	79.2	79.2	75.8	76.3	75.5	74.4	74.8	75.8	78.0	78.9	78.3	78.8	79.1	74.9	73.5	72.0	71.3	66.9	65.0	65.8	68.2	69.5	70.8	72.0	73.2	74.2	73.7	72.1	71.0	70.2	70.0	73.2	74.5	74.6	74.8	74.7	75.2	70.7	67.9	67.2	66.4	66.5	67.6	67.7	68.1
Wool clip	a	73.4	73.4	73.4	73.4	47.1	47.1	47.1	47.1	47.1	47.1	47.1	47.1	47.1	47.1	47.1	47.1	46.1	46.1	46.1	46.1	46.1	46.1	46.1	46.1	46.1	46.1	46.1	46.1	49.6	49.6	49.6	49.6	49.6	49.6	49.6	49.6	49.6	49.6	49.6	49.6	42.5	42.5	42.5	42.5	42.5	42.5	42.5	42.5
a:- Part or all of the series is made up of annual data
q:- Part or all of the series is made up of quarterly data
Footnotes:
This table shows the API for main categories and selected primary
items. Further detail is available on request.
© Crown copyright, 2018
[truncated: 2 more columns]

## Sheet: Outputs_monthly_2008_onwards
Index of Producer Prices of Agricultural Products, UK (2010=100)
Publication date: 17th May 2018
Next publication date: 14th June 2018
Enquiries Defra prices team. Tel: ++44(0)20802 66280
or email: prices@defra.gsi.gov.uk
Table 1 Outputs monthly series		Jan-08	Feb-08	Mar-08	Apr-08	May-08	Jun-08	Jul-08	Aug-08	Sep-08	Oct-08	Nov-08	Dec-08	Jan-09	Feb-09	Mar-09	Apr-09	May-09	Jun-09	Jul-09	Aug-09	Sep-09	Oct-09	Nov-09	Dec-09	Jan-10	Feb-10	Mar-10	Apr-10	May-10	Jun-10	Jul-10	Aug-10	Sep-10	Oct-10	Nov-10	Dec-10	Jan-11	Feb-11	Mar-11	Apr-11	May-11	Jun-11	Jul-11	Aug-11	Sep-11	Oct-11	Nov-11	Dec-11
Total Outputs (1)	a	97.3	99.0	99.1	102.1	106.0	104.0	99.1	98.0	97.3	96.2	94.0	95.6	96.8	98.6	98.7	99.1	97.2	96.8	93.3	91.7	90.9	92.2	92.5	94.8	97.1	96.7	98.1	97.7	98.6	98.5	95.7	101.3	101.7	102.4	103.7	108.5	110.0	113.5	114.3	117.4	117.8	114.0	113.4	113.3	111.1	110.4	113.2	113.7
Crop products (1)	a	115.0	111.4	107.7	114.1	116.0	109.6	103.3	100.2	95.9	93.8	89.2	91.5	90.5	93.3	92.7	93.4	96.5	94.8	88.4	85.2	84.1	84.8	83.9	84.9	89.3	91.2	93.6	93.2	98.2	97.5	93.3	103.1	104.7	107.7	108.5	117.3	124.7	129.5	127.1	131.7	127.3	118.9	115.8	115.4	112.0	108.4	111.3	113.5
Cereals	a	155.0	142.4	142.0	144.6	142.0	135.5	130.6	112.2	106.1	102.7	93.2	97.4	91.5	96.0	93.8	93.3	98.5	98.7	93.4	81.8	82.8	82.6	83.3	84.4	83.6	86.9	86.3	82.6	84.9	82.9	89.3	105.6	114.9	127.5	116.8	126.2	142.8	150.4	151.6	156.9	154.0	155.4	146.1	140.8	145.6	138.0	132.4	131.5
Wheat	a	155.6	138.4	136.6	141.9	138.3	132.9	132.4	108.8	99.8	101.0	92.5	96.0	90.5	93.7	92.2	93.6	98.5	98.4	97.7	85.1	85.5	83.7	84.0	85.8	85.2	89.9	88.5	83.6	85.0	83.4	89.2	103.3	112.1	125.7	114.0	130.0	137.7	144.9	150.1	157.1	155.7	155.9	144.5	134.9	140.1	134.0	128.3	125.2
Wheat - Feeding	a	159.4	136.3	133.3	137.7	134.9	132.5	131.7	109.4	98.0	101.9	92.6	96.1	87.7	89.9	89.9	90.5	97.7	96.7	95.8	86.8	88.0	84.4	84.2	86.1	87.7	91.0	89.8	84.9	86.1	85.3	88.5	99.6	106.4	123.6	111.6	129.9	135.1	140.0	146.6	154.7	152.7	155.1	145.0	137.1	142.3	136.7	130.2	126.6
Wheat - Breadmaking		141.7	139.2	142.3	145.7	145.5	131.9	132.7	105.9	107.9	103.1	97.0	100.0	106.3	107.3	102.7	107.4	106.3	107.4	107.0	80.7	80.2	81.4	84.0	83.3	85.5	85.8	83.1	79.7	80.8	80.5	85.1	110.3	121.8	130.1	126.5	126.1	139.8	151.1	154.4	154.6	158.4	153.3	139.5	124.9	129.4	121.0	115.5	118.8
Wheat - Other Milling		148.5	149.5	153.5	158.0	152.3	137.4	137.9	109.9	100.0	92.1	83.6	84.6	89.3	98.8	95.6	94.3	94.1	97.3	100.0	79.9	78.1	81.5	81.9	88.0	69.1	88.6	86.5	81.2	83.4	73.4	99.6	120.4	132.4	135.8	125.2	141.5	151.5	165.9	169.7	170.6	172.3	165.1	147.8	135.4	140.8	128.9	123.6	121.9
Barley	a	157.2	155.3	156.2	156.1	157.1	151.3	127.9	120.4	119.5	108.4	97.2	103.5	94.6	102.3	98.9	93.8	99.6	102.4	84.4	74.9	77.5	80.0	80.3	80.8	79.9	80.2	82.0	80.2	84.4	81.3	89.7	110.6	120.5	132.2	126.9	113.2	155.4	160.8	151.0	150.9	143.5	148.1	146.9	150.8	155.4	145.7	144.6	143.9
Barley - Feeding	a	158.0	154.1	153.2	154.4	143.2	137.0	121.0	111.9	109.2	92.9	87.2	89.2	88.8	98.7	95.9	91.3	92.4	97.8	79.1	76.0	80.0	79.6	80.4	81.0	81.2	80.0	81.2	79.1	81.5	80.4	91.9	117.1	126.0	137.6	130.1	109.7	167.6	172.4	162.5	158.7	155.6	159.6	148.6	149.9	153.0	145.6	145.3	142.3
Barley - Malting		154.9	159.5	165.1	162.1	178.1	178.6	151.8	138.3	130.5	130.9	125.6	135.1	110.8	115.5	107.7	102.7	110.6	111.1	103.1	72.6	74.9	80.6	80.1	80.5	76.4	81.0	84.4	84.1	88.7	83.1	82.0	96.8	114.8	124.4	117.8	120.9	121.3	118.0	117.1	122.8	125.2	126.2	141.0	152.6	158.1	145.9	142.8	147.2
Oats	a	118.1	121.0	125.4	137.4	145.8	118.5	116.0	106.2	107.3	94.9	84.0	83.6	86.5	94.3	81.8	84.1	88.2	85.8	87.1	74.9	73.5	74.2	80.0	79.5	79.2	79.1	80.0	76.8	84.8	79.6	86.2	109.2	120.9	136.1	135.2	138.7	150.4	180.3	183.4	182.6	182.3	184.0	180.7	171.1	180.3	190.6	176.1	181.6
Oats - Milling		123.8	106.8	106.8	136.6	160.2	117.6	115.0	104.8	103.7	96.1	81.6	81.6	85.7	87.8	87.8	92.0	94.1	88.8	88.8	74.4	71.2	72.7	78.4	77.9	81.8	81.8	85.2	79.0	79.0	79.0	84.9	106.8	120.0	126.6	126.6	133.5	133.5	175.8	175.8	175.8	175.8	175.8	175.8	167.8	171.7	172.9	172.9	172.9
Oats - Feeding	a	112.1	134.7	138.2	138.2	120.2	120.6	121.1	113.3	115.8	93.0	87.5	87.3	87.2	100.6	77.6	77.0	77.7	78.1	78.7	77.7	78.8	76.7	82.3	82.3	76.4	76.5	76.4	74.9	95.1	81.4	92.9	121.1	122.8	151.8	147.6	147.9	168.3	184.7	188.7	188.9	194.0	205.2	204.8	186.8	200.0	219.7	180.7	197.0
Potatoes		114.8	113.0	116.9	126.7	139.3	141.0	82.4	113.1	102.1	82.2	83.6	89.7	89.3	92.9	94.0	96.3	99.7	95.7	64.5	96.5	82.3	74.8	74.8	77.9	84.5	83.7	82.3	79.4	99.4	117.3	88.8	125.5	109.6	98.2	108.5	122.8	123.7	127.6	135.7	140.9	138.8	122.9	67.1	99.2	85.8	77.5	81.2	86.7
Potatoes - Earlies						254.4	151.1	72.6										178.0	87.0	53.3						55.8	55.8	55.8	55.8	372.9	168.0	79.3	79.3	79.3	79.3	79.3	79.3	79.3	79.3	79.3	79.3	203.2	90.6	57.5	57.5	57.5	57.5	57.5	57.5
Potatoes - Main Crop		115.3	113.4	117.5	127.6	138.1	140.3	125.5	113.5	102.3	81.9	83.3	89.6	89.0	92.7	93.9	96.2	98.2	97.3	110.5	96.4	81.9	74.1	74.2	77.3	84.1	83.3	81.8	78.8	93.9	107.4	130.7	126.1	109.9	98.2	108.7	123.4	124.1	128.1	136.5	141.8	138.3	130.1	105.5	99.0	85.3	76.8	80.6	86.2
Industrial Crops	a	99.9	105.9	113.7	115.3	121.3	119.6	121.2	116.6	107.5	103.2	98.6	96.1	96.4	94.8	95.1	93.9	95.3	98.7	96.1	89.7	89.5	90.6	91.0	92.2	92.2	93.1	93.9	95.4	96.6	98.2	96.2	100.2	104.4	106.4	110.2	117.5	124.6	130.6	129.5	128.7	134.3	135.6	139.7	137.3	125.3	125.2	124.1	122.3
Oilseed Rape (non set aside)		104.0	113.9	126.7	129.3	130.2	127.9	125.1	119.8	114.7	104.3	97.5	93.5	95.2	92.6	93.2	91.3	94.5	98.9	95.8	88.5	82.6	83.0	84.5	86.5	86.9	88.4	89.9	92.4	95.4	97.5	95.6	100.2	107.4	111.9	117.5	129.4	141.2	151.2	148.5	147.2	145.2	147.0	145.2	142.6	140.6	137.8	135.5	132.5
Sugar Beet	a	92.0	92.0	92.0	92.0	92.0	92.0	92.0	92.0	92.0	98.1	98.1	98.1	98.1	98.1	98.1	98.1	98.1	98.1	98.1	98.1	98.1	101.5	101.5	101.5	100.5	100.5	100.5	100.5	100.5	100.5	100.5	100.5	100.5	98.6	98.6	98.6	98.6	98.6	98.6	98.6	98.6	98.6	98.6	98.6	98.6	103.9	103.9	103.9
Forage plants		81.4	81.5	82.4	84.6	84.1	83.4	79.5	75.7	79.8	76.5	78.3	79.1	84.3	87.0	88.3	88.2	89.6	89.1	86.2	79.4	78.3	78.8	79.8	80.9	87.7	92.3	93.1	94.9	97.2	97.3	96.3	109.4	104.3	106.0	108.3	113.3	119.4	119.0	120.3	115.6	113.3	116.0	115.3	108.6	107.9	104.8	105.4	106.0
Hay and dried grass		73.1	66.5	66.2	64.5	63.1	63.5	62.0	60.9	62.6	63.6	65.7	68.5	69.9	70.7	71.3	70.0	69.5	69.0	67.6	68.0	67.5	68.1	69.6	72.4	78.2	84.4	88.6	90.7	92.8	93.8	88.6	93.8	98.0	128.2	129.3	133.4	172.0	150.1	152.2	147.0	149.1	148.0	124.1	117.8	119.9	119.9	120.9	122.0
Straw		66.3	66.3	66.8	70.4	72.2	73.5	67.5	62.8	72.1	73.1	78.6	81.1	83.5	85.5	86.7	85.6	82.9	81.2	83.3	74.3	74.0	73.3	74.3	76.1	81.2	89.5	91.2	94.5	96.1	96.1	97.8	117.7	104.4	106.1	109.4	116.0	121.0	119.3	126.0	114.4	112.7	114.4	121.0	107.7	107.7	104.4	106.1	107.7
Other forage plants		131.4	133.1	136.9	138.7	129.2	120.1	116.9	109.3	102.5	78.5	70.3	66.1	76.6	86.6	90.6	93.7	112.0	115.0	89.5	77.8	72.0	77.4	80.0	80.2	90.9	90.0	88.7	88.5	97.0	97.2	86.0	98.5	111.7	112.5	115.7	123.3	139.1	145.4	130.7	141.5	133.0	144.4	120.3	124.7	120.1	112.0	110.3	108.2
Fresh Vegetables (1)		85.8	85.9	85.6	92.9	94.0	99.4	94.8	90.0	92.0	93.6	88.5	88.2	90.0	93.3	94.0	97.8	94.8	90.5	89.2	83.0	81.8	82.6	79.4	82.8	93.9	95.1	103.6	107.8	110.2	99.6	97.1	95.0	96.3	100.7	98.9	111.5	106.8	109.4	104.7	112.1	98.2	91.2	89.9	87.7	88.6	82.9	77.6	80.2
Cauliflowers		80.1	86.6	74.6	98.4	74.4	161.1	67.0	62.2	118.8	78.6	94.4	104.6	157.2	144.9	96.2	74.0	93.0	88.6	75.7	83.5	78.6	91.4	74.5	65.6	118.9	145.1	117.7	82.5	107.0	92.8	88.4	112.1	75.1	89.5	91.9	137.1	121.8	109.6	111.8	91.5	129.8	111.4	89.4	87.9	91.4	71.7	67.6	102.1
Tomatoes				156.8	111.8	98.4	83.2	85.8	73.8	78.5	93.8	79.8				188.6	143.0	83.8	67.5	68.4	60.0	73.9	73.1	55.9		54.3	54.3	189.9	154.7	98.0	86.4	90.7	86.2	97.4	110.9	105.8	105.8	105.8	105.8	138.6	120.8	88.3	72.0	73.9	69.3	75.2	79.9	67.5	67.5
Cabbages		103.8	98.6	95.0	99.4	121.8	116.3	105.1	92.0	92.1	95.3	88.6	84.7	109.3	109.1	106.2	81.2	98.0	98.7	89.4	81.7	81.3	82.2	85.0	85.6	93.4	97.4	107.3	106.6	112.3	107.7	106.7	97.4	93.0	89.4	91.7	101.3	101.8	114.9	118.1	124.8	143.8	138.2	111.0	99.3	93.3	88.2	87.2	87.8
Lettuce		104.2	99.6	92.6	81.8	124.8	93.6	78.3	79.0	85.7	100.7	111.0	117.4	128.7	130.4	111.3	92.8	83.8	81.7	72.9	73.4	77.5	77.7	82.6	93.4	105.8	97.3	121.0	122.6	137.4	98.6	77.8	88.4	97.6	116.8	122.0	109.4	124.3	117.2	108.8	98.8	87.1	80.5	76.7	76.9	96.2	89.6	91.3	98.3
Carrots		105.4	101.1	93.5	96.0	130.9	163.0	141.4	119.8	109.1	102.9	98.8	96.3	99.6	112.3	135.8	166.5	212.8	148.8	112.0	95.7	86.8	84.5	82.4	78.3	98.4	93.4	89.7	108.9	129.1	138.6	112.3	96.6	92.5	82.0	80.7	113.5	119.5	123.4	122.7	122.9	139.4	141.4	115.8	96.7	89.5	83.4	81.4	82.8
Onions		49.5	49.9	48.7	52.6	59.8	63.5	78.0	71.6	59.6	57.0	47.5	46.3	45.2	43.6	42.9	51.5	76.3	71.0	85.9	70.1	56.2	54.5	53.3	55.5	77.0	87.4	102.7	115.1	110.7	105.7	117.8	98.9	98.9	96.3	93.3	110.6	110.3	106.2	119.8	116.3	125.0	113.1	94.5	90.3	76.9	69.0	57.2	51.5
Beans (Green)							92.9	121.8	77.9	90.2	81.9								106.5	106.2	63.8	71.8	106.2			106.3	106.3	106.3	106.3	106.3	166.3	132.1	83.3	71.2	78.6	78.6	78.6	78.6	78.6	78.6	78.6	78.6	129.8	100.9	85.2	74.1	79.0	79.0	79.0
Mushrooms		78.6	84.7	88.1	92.2	71.4	80.7	71.1	71.0	74.1	76.3	81.8	90.7	81.8	92.6	71.5	78.3	80.0	95.2	85.4	82.3	80.4	96.3	96.3	127.9	92.9	97.3	103.0	98.3	101.8	88.4	91.3	88.1	111.3	139.9	132.7	117.3	91.4	108.7	73.0	143.7	81.4	71.0	66.4	87.9	97.4	99.5	83.1	82.6
Fresh Fruit		101.6	102.9	106.7	135.2	109.7	95.5	91.4	87.7	91.7	103.2	91.4	102.0	107.5	110.7	108.8	117.7	120.6	104.4	83.1	84.1	89.3	98.2	99.0	86.9	91.7	95.3	105.8	129.6	144.8	106.4	82.8	101.1	99.1	92.7	90.3	101.6	101.6	112.0	113.0	123.1	91.7	95.5	108.1	89.5	93.1	96.8	101.2	99.8
Dessert Apples		89.5	89.7	94.3	94.5	85.3			109.8	101.4	89.6	86.0	94.4	100.4	114.8	108.9	118.3	78.0			95.9	96.9	86.6	82.9	82.9	87.0	99.9	111.7	97.1	81.7	81.7	81.7	98.2	115.6	96.1	95.8	100.6	102.7	124.3	124.4	128.4	117.5	117.5	117.5	97.9	100.2	97.1	96.1	100.1
Cooking Apples		117.2	116.8	118.6	136.8	156.0	157.8	159.0	133.5	110.0	98.9	100.3	107.7	109.1	105.8	100.9	102.6	109.9	97.8	102.3	102.1	95.4	92.2	90.8	90.3	95.3	91.5	102.9	105.6	101.4	99.6	92.5	107.1	105.4	95.7	98.7	104.4	100.4	103.7	105.8	105.4	109.3	108.2	113.9	111.2	99.3	99.9	101.2	98.4
Dessert Pears		83.8	86.0	91.6	105.1	162.0	162.0	162.0	162.0	118.8	109.2	97.8	112.0	126.3	119.3	155.3	135.0	106.8	106.8	106.8	160.2	100.2	95.8	93.1	90.8	94.8	95.1	96.2	99.1	94.5	69.3	69.9	134.0	125.2	101.5	94.8	94.9	102.2	100.5	104.5	93.9	85.1	81.4	93.2	134.2	104.0	97.0	100.8	104.1
Strawberries					173.4	98.7	76.4	90.6	65.6	80.9	95.7	61.2					136.8	124.0	101.1	78.6	74.3	74.5	95.9	119.2		63.4	63.4	63.4	199.4	156.7	103.6	78.6	103.4	86.7	78.9	70.7	79.1	79.1	79.1	79.1	150.5	87.3	96.3	111.5	69.5	81.1	90.2	110.2	110.2
Raspberries							114.3	78.0	89.9	88.2	122.1	122.4							112.6	77.7	92.7	103.8	110.9	109.0		109.0	109.0	109.0	109.0	226.7	114.6	81.8	93.1	109.1	106.5	94.5	94.5	94.5	94.5	94.5	94.5	137.2	90.8	103.9	108.4	104.8	103.7	97.8	103.5
Flowers and plants	a	83.5	83.9	83.4	84.1	83.4	83.7	83.4	83.1	83.8	83.4	83.2	84.9	86.4	86.3	86.3	85.7	86.9	86.4	85.9	86.2	86.3	87.0	87.0	88.5	100.5	100.0	99.8	99.1	100.6	100.1	99.8	99.2	98.9	98.8	101.6	101.6	108.1	108.0	111.4	111.9	105.8	105.4	107.4	105.8	105.9	105.6	105.7	107.1
Other crop products	a	79.1	79.1	79.1	79.1	79.1	79.1	79.1	79.1	79.1	79.1	79.1	79.1	103.7	103.7	103.7	103.7	103.7	103.7	103.7	103.7	103.7	103.7	103.7	103.7	100.0	100.0	100.0	100.0	100.0	100.0	100.0	100.0	100.0	100.0	100.0	100.0	97.7	97.7	97.7	97.7	97.7	97.7	97.7	97.7	97.7	97.7	97.7	97.7
Seeds	a	79.1	79.1	79.1	79.1	79.1	79.1	79.1	79.1	79.1	79.1	79.1	79.1	103.7	103.7	103.7	103.7	103.7	103.7	103.7	103.7	103.7	103.7	103.7	103.7	100.0	100.0	100.0	100.0	100.0	100.0	100.0	100.0	100.0	100.0	100.0	100.0	97.7	97.7	97.7	97.7	97.7	97.7	97.7	97.7	97.7	97.7	97.7	97.7
Animals and animal products	a	86.4	90.5	93.7	95.2	98.4	99.5	95.7	95.9	98.4	97.6	97.4	98.1	100.7	102.3	102.5	102.3	97.8	98.4	97.1	97.9	96.6	96.8	98.6	101.1	101.9	100.5	100.9	100.3	98.9	99.3	97.7	99.5	99.2	99.0	100.3	103.0	100.9	102.6	106.4	109.2	110.4	110.1	111.5	111.3	110.3	111.7	114.6	113.9
Animals (for slaughter & export)		76.3	82.3	86.5	91.1	96.9	98.4	91.3	89.4	92.5	92.4	91.8	93.6	99.1	103.4	104.6	106.1	106.9	103.2	99.2	99.9	95.9	95.4	97.2	101.2	102.3	101.0	102.0	102.8	101.0	101.0	97.5	99.7	98.0	96.7	97.6	102.0	99.2	101.1	106.3	111.2	114.1	112.7	112.9	112.1	109.2	109.8	113.4	112.4
Cattle and calves		82.0	90.1	92.3	98.1	101.4	106.9	101.0	103.2	103.8	100.0	99.4	104.0	108.9	107.9	107.8	108.3	107.6	107.1	101.3	105.6	102.1	99.9	100.8	103.8	103.8	101.3	102.3	100.3	97.4	99.7	96.6	100.0	98.1	96.9	98.4	107.1	102.7	104.5	108.5	112.2	111.9	113.4	119.1	122.9	123.6	123.0	126.1	128.3
Cattle (clean)		82.6	89.4	91.7	96.9	99.4	105.0	100.8	102.7	104.5	101.4	101.7	106.1	108.8	107.5	106.7	106.6	106.0	106.1	101.5	105.8	103.2	101.1	102.6	105.9	104.6	101.1	101.4	98.8	95.8	98.5	96.6	99.8	98.4	97.7	100.6	108.5	102.7	103.1	106.5	109.7	109.1	111.0	117.1	121.4	122.9	122.6	126.1	129.5
Cows and Bulls		78.7	93.6	96.1	105.6	113.2	118.6	101.6	106.0	100.3	93.3	90.0	93.3	109.2	109.8	114.2	119.1	117.3	113.0	99.3	103.9	96.2	93.1	92.7	92.6	99.5	102.2	107.9	109.8	106.7	107.4	95.8	100.7	97.0	93.3	89.7	100.5	102.8	112.1	121.2	128.8	129.1	128.1	131.2	131.6	127.9	125.0	126.0	122.3
Calves		84.2	93.8	94.6	101.4	118.3	131.4	114.4	105.6	100.1	100.0	98.6	100.6	113.9	120.4	119.3	138.7	149.8	142.0	134.0	135.0	118.4	126.1	133.6	124.9	112.9	109.3	113.2	121.8	139.9	128.0	117.8	109.1	86.6	89.1	85.1	77.2	86.8	84.5	84.0	108.1	118.0	117.9	116.2	117.5	111.4	117.4	125.1	119.8
Pigs		77.6	78.7	80.4	83.6	87.0	92.2	96.3	97.1	96.7	96.4	94.0	93.0	93.3	97.3	100.9	105.1	108.1	108.9	109.8	108.3	106.2	103.1	99.2	98.2	98.0	99.6	100.8	101.4	101.6	103.8	103.4	101.6	100.2	97.2	96.5	96.9	96.1	95.0	96.0	100.1	104.9	107.3	107.5	104.8	102.6	102.8	104.2	104.4
Pigs (clean)		77.9	79.0	80.4	83.4	86.8	92.0	96.1	96.6	96.1	96.0	93.6	92.6	92.9	96.9	100.5	104.8	107.9	108.8	109.7	108.1	106.0	102.9	98.9	98.0	98.1	99.5	100.7	101.4	101.6	103.9	103.5	101.5	99.9	97.2	96.6	96.9	96.6	95.3	96.2	100.2	105.1	107.5	107.7	105.0	102.7	102.8	104.1	104.4
Sows and Boars		60.0	64.6	78.3	90.9	94.9	99.0	104.8	120.2	123.6	113.5	108.1	110.7	112.0	115.1	117.0	119.5	116.1	114.6	114.9	115.8	115.3	112.6	111.8	104.2	93.3	100.8	105.7	100.3	98.8	101.0	99.7	102.4	113.1	99.4	93.2	93.4	77.4	81.6	86.9	94.7	98.7	99.0	98.8	99.0	101.9	101.5	108.3	107.7
Sheep and lambs		59.1	68.4	78.1	80.6	92.7	87.0	73.9	69.9	69.7	64.8	64.5	71.1	89.6	93.3	100.7	106.9	109.4	92.6	83.0	83.2	79.8	79.8	91.8	99.4	110.5	107.8	108.4	112.1	108.1	104.0	92.7	95.0	93.3	90.6	93.0	100.6	101.9	106.4	119.3	135.1	137.2	117.6	110.5	103.4	98.9	100.2	108.6	119.4
Sheep and lambs (clean)		60.9	70.8	79.4	82.6	96.7	90.6	75.9	72.4	72.5	67.5	67.2	73.1	92.4	95.8	102.0	108.1	111.0	93.3	83.4	84.0	80.6	80.7	92.8	99.0	109.5	107.5	106.9	111.4	107.9	104.5	92.7	95.7	94.1	91.3	93.5	100.8	102.3	104.9	117.6	134.5	137.9	116.3	108.7	102.7	99.0	100.2	108.6	119.1
Ewes and Rams		45.3	52.8	68.8	66.6	68.6	65.3	58.8	51.0	47.1	42.0	44.7	55.9	68.4	77.4	90.7	99.0	99.7	88.3	80.7	77.3	74.0	72.2	84.8	102.1	117.8	110.0	120.5	117.4	109.0	100.9	92.9	89.6	86.4	84.9	89.3	98.6	99.4	115.6	132.0	139.0	132.9	125.8	123.8	108.8	98.4	100.0	108.0	121.9
All Poultry	a	76.7	79.7	85.7	90.2	97.1	94.6	86.1	79.7	90.1	97.5	99.5	94.8	94.9	105.3	103.9	102.8	103.5	99.4	100.5	99.1	93.0	95.5	95.5	101.7	99.3	98.1	98.7	102.1	101.7	99.3	98.4	101.4	99.6	100.0	101.0	100.4	95.3	96.6	101.4	103.7	110.9	111.2	108.3	107.3	100.0	102.0	104.3	96.9
Chickens	a	72.8	76.9	84.1	89.1	97.5	94.4	84.1	76.6	88.4	96.0	97.3	90.5	94.2	108.3	105.4	103.3	103.7	99.7	100.9	99.1	91.4	93.2	93.4	100.8	99.8	98.2	98.5	103.0	102.6	100.0	98.9	102.1	99.5	99.6	100.0	98.0	93.2	95.7	101.2	103.0	111.6	112.0	108.9	107.6	98.7	100.0	102.3	92.4
Turkeys		94.9	94.3	97.7	99.6	99.4	99.9	100.6	101.6	101.8	102.9	107.5	112.5	96.7	93.0	94.9	100.4	99.9	99.7	101.0	102.1	103.7	105.4	107.1	109.1	99.9	99.9	101.7	98.1	96.6	94.8	94.3	96.0	98.1	99.7	103.9	111.2	101.5	98.1	99.5	108.5	107.8	107.2	104.7	104.7	105.9	107.9	112.6	118.6
Animal products	a	103.8	103.4	103.9	102.0	100.2	100.9	103.1	105.2	107.6	107.9	107.0	105.1	103.4	100.5	99.4	96.0	86.5	92.2	93.7	95.0	97.7	99.5	101.1	100.8	101.2	99.7	99.2	96.1	96.3	97.1	98.0	99.3	101.1	103.8	105.0	104.5	103.9	104.9	106.6	105.8	105.9	106.9	109.1	110.2	112.0	115.5	116.6	116.2
Milk		104.7	103.9	104.4	101.2	99.4	101.4	104.7	106.7	109.5	111.0	109.9	106.9	103.7	100.1	98.8	94.3	83.6	90.8	93.2	94.3	97.5	99.2	100.9	100.3	100.1	98.2	97.8	95.6	95.8	96.7	98.5	100.2	102.4	104.6	106.1	105.4	104.6	105.8	107.7	107.1	107.0	108.0	110.3	111.9	114.1	118.0	119.4	119.0
Eggs	q	101.8	101.8	101.8	107.1	107.1	107.1	106.0	106.0	106.0	97.9	97.9	97.9	104.3	104.3	104.3	106.8	106.8	106.8	105.0	105.0	105.0	106.6	106.6	106.6	107.8	107.8	107.8	99.0	99.0	99.0	94.1	94.1	94.1	99.7	99.7	99.7	99.6	99.6	99.6	98.1	98.1	98.1	99.9	99.9	99.9	101.8	101.8	101.8
Intensive eggs	q	95.3	95.3	95.3	101.8	101.8	101.8	101.5	101.5	101.5	94.0	94.0	94.0	102.6	102.6	102.6	103.2	103.2	103.2	102.2	102.2	102.2	106.0	106.0	106.0	106.9	106.9	106.9	97.2	97.2	97.2	96.0	96.0	96.0	100.0	100.0	100.0	101.1	101.1	101.1	98.8	98.8	98.8	101.5	101.5	101.5	105.0	105.0	105.0
Free range eggs	q	106.5	106.5	106.5	110.7	110.7	110.7	108.9	108.9	108.9	100.5	100.5	100.5	105.6	105.6	105.6	109.3	109.3	109.3	106.8	106.8	106.8	107.0	107.0	107.0	108.4	108.4	108.4	100.2	100.2	100.2	92.9	92.9	92.9	99.5	99.5	99.5	98.6	98.6	98.6	97.6	97.6	97.6	98.8	98.8	98.8	99.8	99.8	99.8
Wool clip	a	32.4	32.4	32.4	32.4	32.4	32.4	32.4	32.4	32.4	32.4	32.4	32.4	47.1	47.1	47.1	47.1	47.1	47.1	47.1	47.1	47.1	47.1	47.1	47.1	100.0	100.0	100.0	100.0	100.0	100.0	100.0	100.0	100.0	100.0	100.0	100.0	121.6	121.6	121.6	121.6	121.6	121.6	121.6	121.6	121.6	121.6	121.6	121.6
a:- Part or all of the series is made up of annual data
q:- Part or all of the series is made up of quarterly data
Footnotes:
This table shows the API for main categories and selected primary
items. Further detail is available on request.
(1) Figures have been revised as a result of a correction to historical data back to April 2014 for 6 vegetable commodities.
© Crown copyright, 2018
[truncated: 2 more columns]

## Sheet: Outputs_annual
Index of Producer Prices of Agricultural Products, UK (2010=100)
Publication date: 17th May 2018
Enquiries Defra prices team. Tel: ++44(0)20802 66280
or email: prices@defra.gsi.gov.uk
Table 3 Outputs annual series		1988	1989	1990	1991	1992	1993	1994	1995	1996	1997	1998	1999	2000	2001	2002	2003	2004	2005	2006	2007	2008	2009	2010	2011	2012	2013	2014	2015	2016	2017
Total Outputs (1)	a	69.4	74.0	75.3	74.1	74.1	78.2	78.8	85.9	83.7	73.1	68.4	65.6	63.6	68.8	65.7	70.1	71.6	69.6	72.3	82.2	98.9	95.0	100.0	113.5	118.8	125.8	114.6	104.9	104.5	115.1
Crop products (1)	a	68.6	72.5	76.3	75.4	70.3	70.9	73.8	84.5	76.8	65.4	69.2	66.1	61.9	69.6	64.9	70.1	71.9	67.4	73.2	88.0	103.6	89.1	100.0	119.0	124.2	128.7	109.2	102.7	107.0	114.5
Cereals	a	94.1	95.2	97.3	101.6	103.8	105.9	93.4	99.1	100.1	79.5	68.1	66.6	60.2	65.2	57.4	63.7	69.4	59.5	66.2	96.8	124.0	89.6	100.0	144.8	149.7	153.1	120.6	102.8	100.9	119.4
Wheat	a	90.9	91.5	94.0	99.2	101.2	102.8	89.3	95.6	96.5	77.6	66.5	63.9	58.0	63.9	56.3	62.2	68.5	57.0	64.2	93.2	121.5	90.5	100.0	141.7	144.3	151.9	121.3	101.3	99.1	118.5
Wheat - Feeding	a	91.3	92.9	95.7	99.6	101.2	102.1	89.7	96.6	97.2	77.2	65.5	63.7	57.5	64.3	56.0	62.3	67.9	56.6	65.1	92.1	120.0	89.5	100.0	141.0	143.7	152.8	120.8	101.2	100.9	120.6
Wheat - Breadmaking		86.8	83.1	84.2	93.9	98.3	103.2	86.3	89.8	91.5	78.0	70.1	63.6	58.4	62.0	57.0	62.3	68.1	58.3	60.2	95.5	124.0	95.7	100.0	138.3	141.7	141.9	122.4	102.0	90.7	106.7
Wheat - Other Milling		93.0	93.0	94.4	103.6	104.5	107.3	90.8	95.9	98.9	79.9	69.1	65.9	60.6	63.6	57.3	61.3	73.6	58.2	63.4	98.6	129.1	90.0	100.0	152.2	152.7	158.4	123.8	101.7	97.4	119.5
Barley	a	101.9	105.6	105.9	107.7	110.2	112.4	103.6	109.6	109.6	84.6	72.7	73.8	66.1	68.2	60.3	68.9	72.5	66.1	71.5	107.9	132.6	88.0	100.0	150.3	160.9	154.4	119.2	106.4	105.1	121.2
Barley - Feeding	a	99.5	102.4	105.0	108.0	110.3	114.0	102.4	106.4	105.8	82.7	71.3	74.2	66.2	67.9	59.1	68.4	73.8	65.2	71.4	103.8	126.0	86.3	100.0	155.5	159.9	158.6	120.2	106.3	103.1	119.1
Barley - Malting		106.9	112.7	107.8	107.0	109.9	108.9	106.2	116.5	117.8	88.6	75.6	72.8	65.6	69.0	63.1	70.0	69.4	67.9	71.6	117.1	147.1	91.7	100.0	138.9	163.2	145.2	117.2	106.6	109.4	125.9
Oats	a	110.8	101.9	108.2	110.5	117.4	132.5	109.7	100.8	109.1	85.8	69.1	72.8	68.4	70.3	61.8	59.2	64.0	67.6	73.6	91.9	113.1	82.7	100.0	177.8	190.1	173.7	112.6	108.3	111.6	125.7
Oats - Milling		106.2	98.6	104.6	106.5	113.4	125.0	104.7	97.3	104.1	81.1	65.7	69.1	64.0	68.4	58.2	56.8	60.3	65.6	71.6	91.1	110.0	82.6	100.0	170.4	183.2	155.8	108.4	107.3	112.3	126.4
Oats - Feeding	a	118.0	107.2	113.9	116.7	123.7	144.4	117.6	106.2	117.0	93.3	74.5	78.7	75.2	73.3	67.5	63.0	69.9	70.8	76.6	93.1	118.0	82.7	100.0	189.7	201.0	202.0	119.3	110.1	110.3	124.4
Potatoes		56.7	69.0	78.0	72.8	57.8	47.7	98.8	171.0	76.4	41.3	89.5	92.7	63.9	85.5	58.4	67.9	90.2	70.3	92.1	104.4	108.7	86.6	100.0	107.3	122.7	156.5	103.9	105.9	136.2	131.1
Potatoes - Earlies		39.4	47.5	29.5	57.6	30.8	36.5	79.5	56.2	40.4	28.1	57.5	29.7	52.9	80.7	45.7	55.4	71.8	55.5	79.3	61.7	89.4	61.4	100.0	65.9	125.2	122.6	65.0	100.6	96.8	98.6
Potatoes - Main Crop		58.1	71.2	82.4	74.1	59.6	48.0	101.0	183.1	79.1	41.4	92.1	98.8	65.3	86.4	59.1	69.2	92.4	71.6	93.6	108.6	110.9	88.5	100.0	111.1	122.2	160.7	107.3	106.3	140.5	134.7
Industrial Crops	a	88.2	104.6	108.2	98.0	75.8	74.0	81.3	82.0	86.8	71.9	70.4	57.3	55.5	63.3	65.6	71.4	69.9	62.4	64.7	73.6	112.4	93.5	100.0	132.0	130.0	121.5	101.8	98.6	101.6	112.2
Oilseed Rape (non set aside)		84.2	104.8	108.8	94.1	62.1	57.0	68.4	66.1	71.8	59.2	60.9	44.0	43.7	52.1	52.9	61.4	58.8	49.3	58.9	69.7	118.7	91.5	100.0	143.3	139.1	127.0	99.7	95.1	104.8	120.7
Sugar Beet	a	109.0	114.4	119.1	121.0	125.6	133.3	128.1	138.1	140.3	114.9	102.5	100.0	92.0	98.7	105.6	103.1	104.9	101.5	81.2	83.7	93.6	99.0	100.0	99.9	104.3	105.7	108.9	110.1	92.0	87.7
Forage plants		35.6	35.6	39.6	36.1	33.6	41.1	39.6	40.3	35.5	31.3	54.6	52.0	54.1	62.9	61.1	52.7	57.6	62.6	62.8	73.7	80.5	84.1	100.0	112.6	106.2	114.8	107.4	94.5	94.5	104.1
Hay and dried grass		45.8	50.7	61.8	53.9	40.1	42.0	55.7	81.8	76.1	66.8	55.3	49.0	53.3	68.8	59.1	46.5	53.3	53.7	54.8	69.0	65.0	69.5	100.0	136.9	100.4	86.3	84.7	71.7	79.9	85.9
Straw		34.1	32.8	37.8	32.7	26.3	47.2	49.4	47.0	37.0	33.4	40.3	45.3	49.3	62.5	62.4	37.1	43.1	54.8	51.4	63.1	70.9	80.1	100.0	113.5	100.6	104.3	99.4	85.5	90.9	103.7
Other forage plants		99.2	102.7	108.9	105.8	114.6	89.0	69.7	79.2	84.1	71.8	55.2	51.0	55.4	62.6	53.3	55.8	65.3	56.3	54.9	94.3	111.1	87.6	100.0	127.5	136.9	168.3	138.6	108.1	88.4	103.6
Fresh Vegetables (1)		57.3	58.5	64.3	62.5	57.4	61.0	66.0	71.1	68.7	63.7	69.8	64.8	67.7	76.7	74.6	83.0	76.1	79.3	85.3	93.3	91.9	87.8	100.0	92.8	108.6	110.2	103.1	105.9	114.7	112.6
Cauliflowers		47.8	51.2	55.8	59.4	53.3	56.8	59.3	55.5	59.1	50.1	56.1	51.4	62.7	63.7	70.8	72.4	66.5	78.5	77.9	91.5	93.4	89.4	100.0	96.3	118.4	102.0	105.3	99.4	140.1	110.2
Tomatoes		47.0	45.9	46.4	45.9	45.4	44.8	44.3	41.7	50.9	54.2	60.0	58.9	63.6	62.4	69.5	89.9	65.6	73.3	80.8	82.3	87.1	75.9	100.0	78.9	90.7	88.3	90.1	88.3	87.9	98.4
Cabbages		37.5	37.9	44.9	45.1	44.1	47.5	50.5	65.0	68.5	51.2	59.5	58.8	63.0	76.6	70.3	74.0	69.4	77.2	83.1	102.5	99.2	92.0	100.0	108.4	120.3	113.4	94.9	106.9	115.4	118.4
Lettuce		49.8	63.8	57.7	57.4	63.2	62.7	67.3	62.1	52.0	64.8	55.5	56.6	56.3	78.5	68.9	82.6	70.2	74.5	82.8	78.7	91.4	79.4	100.0	85.5	110.1	104.9	100.0	98.7	108.6	106.3
Carrots		48.3	41.9	57.9	58.5	38.5	48.9	58.3	73.6	69.0	42.9	62.7	61.6	53.8	83.8	72.2	76.9	71.0	85.7	91.9	106.4	110.7	114.7	100.0	108.0	124.2	124.4	89.8	113.0	121.2	108.0
Onions		40.8	44.7	58.7	47.1	41.0	45.6	63.0	81.3	40.5	45.1	67.8	39.5	36.7	49.0	47.4	50.7	52.9	41.6	56.1	77.1	56.1	57.1	100.0	94.1	68.3	96.9	94.9	93.2	104.9	110.5
Beans (Green)		54.1	55.8	66.9	62.1	44.8	52.8	59.7	57.6	59.8	59.1	57.6	54.7	74.0	76.0	72.6	73.4	79.1	69.0	87.9	106.2	94.8	84.4	100.0	89.8	132.6	124.1	103.5	107.3	145.4	127.0
Mushrooms		110.6	103.3	108.4	113.2	104.6	115.2	113.8	111.4	120.6	104.7	109.3	105.4	113.0	102.2	117.5	122.9	114.4	109.2	100.9	95.0	79.6	86.0	100.0	87.4	104.4	117.7	144.3	142.9	137.3	137.3
Fresh Fruit		69.2	68.4	72.0	73.9	64.2	66.1	67.6	68.4	74.9	70.8	70.4	64.4	68.6	74.5	75.8	87.8	77.3	73.9	77.3	84.0	96.6	95.6	100.0	98.7	103.7	104.8	97.6	101.2	106.9	114.9
Dessert Apples		60.8	56.0	65.8	74.5	61.2	51.6	54.2	62.5	70.2	67.8	59.9	54.0	53.6	54.5	58.4	77.3	73.8	68.3	76.1	86.7	92.1	96.6	100.0	107.0	118.0	117.1	104.0	104.7	103.3	117.5
Cooking Apples		68.8	54.9	74.5	77.0	61.4	58.0	67.0	69.6	82.0	88.6	96.2	66.0	64.6	71.2	72.0	108.4	97.4	78.2	87.0	97.5	122.5	99.6	100.0	104.0	132.0	158.1	109.1	104.2	118.4	125.9
Dessert Pears		59.7	73.0	91.4	88.9	84.3	74.1	73.1	81.4	81.8	78.3	72.7	71.4	66.9	85.7	84.9	78.2	77.2	76.2	82.2	80.3	106.2	113.3	100.0	101.2	116.9	129.4	102.8	99.8	111.3	127.2
Strawberries		90.6	84.7	83.2	91.2	84.6	84.4	84.1	74.8	76.3	76.0	71.5	74.7	69.5	82.0	81.4	84.2	68.5	73.8	70.5	73.1	83.8	90.9	100.0	91.8	87.4	84.0	91.4	95.1	103.7	108.6
Raspberries		44.3	56.9	50.9	45.1	34.5	47.4	46.3	61.5	75.5	52.0	53.6	50.8	73.3	76.0	77.7	87.7	83.3	76.7	83.9	96.6	97.7	99.0	100.0	102.2	96.5	96.2	88.7	104.9	94.7	108.0
Flowers and plants	a	37.7	41.4	42.8	42.4	42.2	41.7	45.3	56.6	56.3	66.9	67.3	69.5	65.3	69.5	71.2	72.6	70.9	71.5	73.6	77.5	83.6	86.6	100.0	107.3	109.3	110.9	109.5	107.2	106.6	105.7
Other crop products	a	115.5	100.6	106.1	113.5	127.5	81.9	85.2	100.5	106.7	88.5	62.1	59.9	47.7	48.3	37.6	46.3	45.5	89.3	93.1	83.7	79.1	103.7	100.0	97.7	102.9	102.9	102.9	102.9	102.9	102.9
Seeds	a	115.5	100.6	106.1	113.5	127.5	81.9	85.2	100.5	106.7	88.5	62.1	59.9	47.7	48.3	37.6	46.3	45.5	89.3	93.1	83.7	79.1	103.7	100.0	97.7	102.9	102.9	102.9	102.9	102.9	102.9
Animals and animal products	a	69.9	75.0	74.7	73.2	76.8	83.5	82.4	86.9	88.7	78.7	67.8	65.3	64.8	68.3	66.3	70.0	71.4	71.1	71.7	78.0	95.6	99.3	100.0	109.5	114.8	123.8	118.6	106.5	102.7	115.5
Animals (for slaughter & export)		69.8	75.2	73.7	69.8	74.3	81.4	78.9	80.5	82.9	73.6	62.2	60.7	62.9	63.5	64.8	67.9	68.8	69.0	71.0	73.9	90.2	100.8	100.0	109.6	114.8	121.0	113.5	109.6	109.0	116.8
Cattle and calves		76.2	79.9	73.4	73.5	76.5	89.7	84.7	85.0	73.1	65.6	58.6	60.6	59.7	60.1	61.7	63.2	66.7	67.3	73.8	75.0	98.4	104.9	100.0	116.4	129.3	137.7	123.2	126.0	122.4	131.3
Cattle (clean)		73.8	77.7	72.4	72.8	74.3	86.9	82.9	83.4	71.0	64.9	57.5	61.7	60.6	61.1	62.9	64.7	68.8	69.5	75.2	76.3	98.4	105.0	100.0	115.1	129.0	139.0	124.5	128.3	124.7	132.3
Cows and Bulls		87.4	90.7	78.6	77.0	87.4	103.6	92.8	92.9	84.4	68.4	63.8	54.5	54.5	54.5	54.5	54.5	54.5	55.2	65.7	67.5	98.2	103.9	100.0	123.8	131.2	131.1	116.5	113.2	109.3	127.0
Calves		156.3	157.4	103.4	110.3	133.1	173.8	154.3	145.7	98.1	109.1	89.8	70.1	60.7	57.6	73.0	87.4	86.5	63.4	80.1	84.7	102.5	128.6	100.0	112.7	126.7	118.4	110.3	140.8	124.9	84.5
Pigs		65.0	81.1	80.0	73.4	82.3	73.9	71.2	85.3	98.2	79.0	57.2	55.8	67.2	69.2	65.9	72.7	73.2	73.5	74.2	76.0	89.5	103.1	100.0	102.1	106.3	116.7	111.7	92.2	90.5	110.1
Pigs (clean)		64.6	80.5	79.7	72.8	81.7	73.5	70.7	84.6	97.6	78.6	57.3	55.8	67.2	69.2	66.0	72.9	73.0	73.3	74.0	76.3	89.2	102.9	100.0	102.2	106.2	116.9	112.2	93.0	90.9	110.7
Sows and Boars		75.6	104.4	92.5	95.3	112.8	85.1	88.4	112.3	121.7	94.9	49.2	49.5	62.1	65.8	57.1	63.2	75.7	75.5	76.5	60.8	97.3	114.1	100.0	96.1	114.1	107.2	91.7	56.7	68.2	85.3
Sheep and lambs		47.0	47.9	44.1	37.4	47.0	56.2	59.8	60.7	73.5	67.3	49.1	44.7	49.7	51.2	60.0	67.8	67.0	61.8	63.4	56.7	72.1	91.1	100.0	111.7	105.9	104.8	106.9	99.0	104.9	106.6
Sheep and lambs (clean)		47.2	49.0	45.6	38.5	48.4	57.7	62.2	63.3	75.6	68.4	51.0	47.5	52.3	51.8	61.9	69.2	68.5	64.1	65.4	58.0	74.5	92.0	100.0	111.1	105.6	107.4	107.4	97.5	105.5	107.9
Ewes and Rams		45.7	40.1	33.3	29.4	37.1	44.9	42.2	41.6	58.2	59.4	35.2	24.6	30.7	47.0	46.1	57.5	55.9	45.5	48.3	47.2	54.7	84.0	100.0	116.2	108.6	85.8	103.1	109.9	100.1	97.3
All Poultry	a	75.5	79.5	86.2	80.0	80.8	87.0	85.2	82.0	91.4	83.8	75.7	72.3	72.1	71.7	71.1	72.1	71.0	73.4	70.1	81.0	89.5	99.5	100.0	103.0	105.1	111.1	106.0	104.5	105.1	107.4
Chickens	a	81.1	85.6	91.5	83.7	85.2	92.0	89.4	85.3	95.3	87.5	77.2	73.7	72.8	73.1	72.6	73.2	72.0	74.6	70.5	82.1	87.4	99.3	100.0	102.1	103.7	109.6	103.3	101.2	102.1	104.6
Turkeys		45.3	45.6	58.9	59.4	56.2	60.5	62.6	63.9	70.1	60.8	62.4	61.4	67.8	64.1	61.1	67.1	64.8	64.3	63.7	74.2	101.4	101.6	100.0	106.8	112.4	118.5	118.4	119.8	118.2	118.6
Animal products	a	70.0	74.7	76.2	78.6	80.6	86.6	87.9	96.8	97.9	86.7	76.7	72.3	67.8	75.7	68.7	73.3	75.5	74.5	72.7	84.3	104.1	96.9	100.0	109.4	114.8	128.1	126.4	101.6	92.9	113.6
Milk		70.4	75.0	75.3	78.8	82.6	88.8	89.9	101.1	101.5	89.7	78.5	74.4	68.7	78.2	69.4	73.2	74.9	74.9	72.8	84.3	105.2	96.1	100.0	111.0	113.8	128.2	127.7	99.1	91.4	116.3
Eggs	q	67.5	73.8	82.9	80.3	71.0	78.1	78.9	75.2	80.4	71.9	69.4	63.6	64.2	64.8	66.9	76.5	81.0	74.7	76.9	87.8	103.2	105.7	100.0	99.9	124.0	130.8	122.2	118.6	101.0	99.0
Intensive eggs	q	57.9	70.2	88.2	83.0	64.9	78.7	80.2	73.0	84.5	68.6	57.7	50.3	52.4	57.1	60.1	75.3	76.0	66.1	71.4	80.6	98.1	103.5	100.0	101.6	135.7	139.6	127.4	120.5	102.5	100.7
Free range eggs	q	73.9	76.3	79.4	78.4	75.2	77.7	77.9	76.7	77.7	74.1	77.2	72.5	72.1	69.9	71.5	77.3	84.3	80.5	80.7	92.6	106.6	107.2	100.0	98.7	116.2	124.9	118.7	117.3	100.0	97.9
Wool clip	a	96.1	95.0	90.9	82.3	79.6	61.9	94.7	93.4	85.7	74.2	48.7	46.2	49.4	42.9	47.6	53.6	53.0	45.6	16.6	35.4	32.4	47.1	100.0	121.6	75.5	101.0	102.9	83.3	70.6	70.6
a:- Part or all of the series is made up of annual data
q:- Part or all of the series is made up of quarterly data
Footnotes:
This table shows the API for main categories and selected primary
items. Further detail is available on request.
(1) Figures have been revised as a result of a correction to historical data back to April 2014 for 6 vegetable commodities.
© Crown copyright, 2018

## Sheet: Inputs_monthly_1988_-_1997
Index of Producer Prices of Agricultural Products, UK (2010=100)
Publication date: 17th May 2018
Enquiries Defra prices team. Tel: ++44(0)20802 66280
or email: prices@defra.gsi.gov.uk
Table 2 Inputs monthly series		Jan-88	Feb-88	Mar-88	Apr-88	May-88	Jun-88	Jul-88	Aug-88	Sep-88	Oct-88	Nov-88	Dec-88	Jan-89	Feb-89	Mar-89	Apr-89	May-89	Jun-89	Jul-89	Aug-89	Sep-89	Oct-89	Nov-89	Dec-89	Jan-90	Feb-90	Mar-90	Apr-90	May-90	Jun-90	Jul-90	Aug-90	Sep-90	Oct-90	Nov-90	Dec-90	Jan-91	Feb-91	Mar-91	Apr-91	May-91	Jun-91	Jul-91	Aug-91	Sep-91	Oct-91	Nov-91	Dec-91
Total Inputs	a	52.5	53.2	53.9	53.3	52.9	53.1	51.8	50.3	51.1	53.3	55.2	55.8	55.9	56.5	57.4	56.8	56.5	56.4	53.8	52.3	53.3	55.6	57.5	58.3	58.5	58.9	59.9	59.6	59.5	59.6	56.0	55.0	55.7	58.3	60.2	60.1	60.4	61.1	62.4	62.4	62.2	61.7	57.8	56.4	57.5	60.3	62.3	62.3
All goods and services currently consumed in agriculture	a	51.7	52.4	53.4	52.6	52.1	52.3	50.6	49.0	49.9	52.4	54.5	55.2	55.1	55.9	57.0	56.2	55.8	55.6	52.4	50.6	51.8	54.5	56.7	57.6	57.7	58.2	59.4	58.9	58.7	58.7	54.4	53.2	54.2	57.1	59.3	59.1	59.2	60.1	61.7	61.6	61.2	60.6	55.9	54.4	55.7	59.0	61.2	61.2
Seeds	a	50.2	50.2	50.2	50.2	50.2	50.2	44.7	44.7	44.7	50.2	50.2	50.2	52.1	52.1	52.1	52.1	52.1	52.1	47.0	47.0	47.0	52.1	52.1	52.1	61.3	61.3	61.3	61.3	61.3	61.3	58.7	58.7	58.7	61.3	61.3	61.3	67.0	67.6	67.7	67.9	66.9	67.7	66.0	66.0	66.0	67.7	67.7	69.4
Energy and lubricants		31.2	29.8	26.4	25.6	25.2	25.9	27.1	28.0	29.0	28.5	30.8	31.9	32.5	31.5	28.2	27.2	26.8	27.5	28.8	29.7	31.1	31.4	34.8	37.1	37.4	34.4	30.3	29.3	28.3	28.7	29.9	32.7	35.3	37.0	39.9	41.1	40.5	38.9	32.8	31.8	31.3	32.3	34.2	35.6	37.0	37.3	41.0	41.3
Electricity		42.4	42.4	42.4	43.1	44.2	45.4	46.0	46.0	46.0	46.0	46.0	46.0	46.0	46.0	46.0	46.6	47.6	48.5	49.0	49.0	49.0	49.0	49.0	49.0	49.0	49.0	49.0	49.5	51.3	52.7	53.5	53.5	53.5	53.5	53.5	53.5	53.5	53.5	53.5	54.5	56.2	58.0	59.2	59.2	59.2	59.2	59.2	59.2
Fuels for heating		21.8	20.5	19.0	19.0	20.2	19.1	19.0	19.5	19.1	17.7	17.5	19.3	21.3	20.8	21.4	21.6	21.6	22.1	22.3	22.4	24.0	25.2	26.1	28.9	29.6	25.1	24.5	23.1	22.9	21.5	21.1	27.6	32.3	36.1	34.6	32.6	31.8	31.5	25.5	23.8	25.2	25.1	26.3	26.2	26.5	27.4	28.0	25.4
Motor fuels		26.5	25.7	23.6	23.6	23.5	23.8	24.3	23.7	23.7	23.6	25.2	26.6	26.8	26.8	24.8	24.7	24.9	25.2	25.7	25.0	25.4	26.2	28.8	31.3	30.7	28.7	26.5	26.8	26.2	26.0	26.3	27.6	29.3	31.9	33.3	35.0	33.2	32.0	28.7	29.1	29.0	29.5	30.3	29.9	30.0	31.0	33.7	34.4
Fertilisers and soil improvers		38.4	38.5	38.3	38.8	39.0	39.0	37.9	38.3	38.8	39.5	39.6	39.5	42.1	42.3	42.4	42.4	42.4	42.4	42.3	39.7	39.8	40.7	40.9	40.9	41.7	41.9	42.3	42.4	42.7	42.7	42.1	42.1	41.9	42.3	42.9	43.1	42.7	42.6	43.1	42.5	42.1	41.1	38.3	38.1	37.6	39.0	39.4	39.5
Straight fertilisers		36.5	36.5	36.1	36.7	37.0	37.1	36.9	37.5	38.1	38.4	38.5	38.6	40.6	41.1	41.2	40.8	40.9	41.0	41.7	38.4	38.3	38.1	38.1	38.5	39.1	39.6	40.1	39.8	40.1	40.4	41.2	41.2	40.9	40.4	41.2	41.7	42.0	41.9	42.5	40.9	39.1	36.8	36.3	35.9	35.3	35.3	35.9	35.9
Straight fertilisers - nitrogenous		37.0	37.0	36.5	37.2	37.9	38.0	37.1	37.7	38.3	39.0	39.2	39.2	41.3	42.0	42.1	42.1	42.1	42.1	42.0	38.4	38.4	38.3	38.4	38.7	39.2	39.9	40.6	40.7	41.2	41.5	41.6	41.6	41.2	41.1	42.1	42.6	43.2	43.2	43.7	42.4	39.9	36.8	36.3	35.9	35.2	35.2	35.9	35.9
Straight fertilisers - phosphatic		40.5	41.8	41.1	43.5	41.8	41.3	42.6	42.5	42.0	44.0	44.5	44.5	44.8	44.0	44.9	44.5	45.3	45.3	45.9	45.6	45.7	44.3	44.3	46.7	45.3	45.3	44.6	43.4	42.5	41.5	40.1	39.2	39.2	40.3	39.9	40.0	40.0	40.6	41.1	41.1	41.2	41.1	40.2	38.6	38.6	38.1	38.1	38.1
Straight fertilisers - potassic		30.7	30.7	30.7	30.7	30.7	30.7	30.7	30.7	30.7	30.7	30.7	30.7	33.6	33.6	33.6	33.6	33.6	33.6	33.6	33.6	33.6	33.6	33.6	33.6	34.3	34.3	34.3	34.3	34.3	34.3	34.3	34.3	34.3	34.3	34.3	34.3	34.6	34.6	34.6	34.6	34.6	34.6	34.6	34.6	34.6	34.6	34.6	34.6
Compound fertilisers		38.5	38.4	38.4	38.4	38.5	38.5	38.5	38.4	38.5	38.4	38.3	38.2	41.8	41.7	41.7	41.7	41.8	41.8	41.8	41.7	41.8	41.7	41.6	41.6	41.9	41.8	41.8	41.8	41.9	41.9	41.9	41.8	41.9	41.8	41.6	41.6	41.4	41.3	41.2	41.2	41.3	41.3	41.3	41.2	41.4	41.2	41.0	41.0
Other fertilisers and soil improvers		55.7	56.4	57.2	57.3	58.4	58.6	58.9	59.4	59.5	60.3	61.2	58.9	59.7	61.1	61.5	60.6	60.6	59.7	61.8	59.4	60.6	63.3	64.9	62.0	63.3	64.3	67.8	67.0	70.1	68.7	67.3	67.6	67.7	68.2	69.5	68.8	67.8	66.6	72.1	69.6	71.5	67.1	68.8	68.2	65.5	65.3	65.6	66.7
Plant protection products	a	76.4	74.4	74.5	74.4	73.7	72.6	74.3	74.5	76.1	77.2	78.2	79.4	79.5	77.2	77.3	77.4	76.6	75.3	77.7	77.7	80.6	82.2	81.9	84.2	85.0	82.6	83.0	87.2	86.6	85.7	86.3	86.5	86.3	87.4	89.5	90.6	93.8	92.1	92.3	92.9	92.3	91.4	93.1	93.1	93.3	94.3	94.5	95.3
Fungicides		72.4	72.4	72.4	72.4	72.4	72.4	72.4	72.4	72.4	72.4	72.4	72.4	74.5	74.6	74.6	74.6	74.6	74.6	75.1	75.1	75.1	75.1	75.1	75.1	80.5	80.7	80.7	87.0	87.0	87.0	87.0	87.0	87.0	87.1	87.1	87.1	90.3	90.5	90.5	91.6	91.6	91.6	92.8	92.8	92.8	92.8	93.6	93.6
Insecticides		66.3	66.1	66.1	67.1	67.1	67.1	67.1	67.1	67.1	67.1	67.1	67.1	68.8	68.8	68.8	70.0	70.0	70.0	70.0	70.0	70.0	70.0	70.0	70.0	69.8	69.8	74.7	76.2	76.3	76.3	76.3	76.3	76.3	80.4	80.9	80.9	85.3	85.3	85.3	85.3	85.3	85.3	85.3	85.3	85.5	87.7	87.7	86.8
Herbicides	a	78.2	78.2	78.2	77.9	77.9	77.9	77.9	80.1	80.1	80.1	81.9	81.0	81.7	81.8	81.8	81.8	82.2	82.2	82.2	84.4	86.1	86.1	86.1	86.1	86.9	86.9	86.9	88.1	88.1	88.1	88.5	88.2	88.6	88.7	91.5	91.5	95.4	95.4	95.4	95.4	95.4	95.3	95.5	95.6	95.6	95.8	95.8	95.9
Other plant protection products		72.2	72.3	72.3	72.3	72.3	72.3	72.3	72.3	72.3	72.3	72.3	72.3	74.4	74.5	74.5	74.5	74.5	74.5	74.9	74.9	74.9	74.9	74.9	74.9	80.3	80.5	80.5	86.8	86.8	86.8	86.8	86.8	86.8	86.9	86.9	86.9	90.1	90.3	90.3	91.5	91.5	91.5	92.6	92.6	92.6	92.6	93.4	93.4
Veterinary services	a	76.7	76.7	76.7	76.7	76.7	76.7	76.7	76.7	76.8	74.6	73.4	73.4	73.9	74.1	74.2	74.2	76.0	76.0	75.6	75.7	75.7	75.9	75.9	75.9	76.7	76.8	78.4	76.4	76.4	76.4	76.5	76.6	76.9	76.9	76.9	76.9	77.9	78.8	78.8	78.8	78.8	78.8	78.8	78.8	78.8	78.8	78.8	78.8
Animal feedingstuffs	q	67.5	67.9	68.1	67.8	66.8	68.9	72.6	70.4	70.4	71.8	72.9	73.4	73.0	73.8	74.2	74.6	74.0	74.2	73.0	71.4	71.3	71.8	73.3	74.8	74.0	73.8	74.2	73.4	72.9	75.4	71.2	70.7	69.6	70.0	71.3	72.4	72.7	72.5	73.2	74.4	73.5	75.3	72.5	71.1	71.2	71.7	74.1	75.0
Straight feedingstuffs		75.5	75.2	76.6	75.1	71.2	75.3	75.7	70.2	71.4	73.9	75.8	77.5	77.8	78.0	80.0	79.4	76.4	77.9	74.6	71.4	72.2	73.9	76.6	79.2	77.3	75.5	76.5	74.6	71.8	78.8	67.6	69.2	69.2	71.5	73.5	76.7	76.3	75.2	77.7	79.3	74.7	78.7	69.7	67.9	69.8	72.4	75.1	76.4
Cereal and milling by products		91.7	93.3	91.1	90.2	87.0	81.1	79.4	78.8	80.7	84.6	89.1	91.4	92.2	94.0	92.8	94.3	92.4	86.2	82.5	81.4	81.8	86.0	90.8	94.5	95.5	96.5	93.0	90.6	90.2	89.5	86.4	85.9	84.0	91.4	95.1	98.9	98.9	101.3	99.9	103.0	99.9	99.9	91.5	83.0	83.6	89.6	94.2	97.1
Feed wheat		94.2	94.8	94.8	94.7	92.7	89.0	89.3	85.1	88.5	88.2	91.4	92.1	94.8	95.6	96.7	99.6	99.7	95.0	92.7	87.7	89.5	90.8	92.8	94.2	96.8	98.3	97.8	97.1	98.9	101.1	97.1	92.6	89.5	96.1	97.2	99.7	101.7	102.7	105.6	111.1	106.4	110.2	104.8	90.0	91.6	95.2	97.2	98.9
Feed barley		104.8	105.8	105.3	104.0	102.7	98.5	92.9	93.8	96.9	101.2	102.6	102.6	106.1	107.6	108.3	109.4	108.7	105.0	97.2	98.0	98.8	101.5	105.4	107.4	111.0	110.0	106.8	102.8	103.1	103.7	102.0	103.3	105.6	108.4	110.2	111.8	113.7	115.7	114.3	116.6	118.7	121.3	104.4	98.9	100.8	105.1	108.4	109.4
Feed oats		116.2	114.7	113.5	116.0	114.7	111.8	114.5	107.9	107.0	105.3	109.0	110.0	106.6	102.8	102.8	105.1	102.9	102.1	104.8	100.4	102.5	102.6	106.5	109.8	110.6	110.3	112.0	110.1	110.4	111.9	108.0	105.9	116.0	110.1	111.5	112.4	116.0	115.5	119.6	118.8	122.1	121.4	114.9	102.0	103.6	103.8	107.5	104.3
Oilcakes		57.5	57.2	60.8	58.5	53.3	65.1	71.5	59.1	59.2	60.7	60.8	62.3	63.1	63.4	68.7	65.3	60.3	65.7	65.6	58.5	58.0	57.3	59.1	61.2	55.6	52.0	53.6	52.8	48.7	60.4	44.1	48.3	49.5	46.8	47.1	48.9	48.6	46.5	48.5	53.3	49.9	52.7	47.7	49.2	48.7	48.5	50.3	48.3
Soya bean meal		74.4	72.9	79.1	76.3	73.2	74.3	64.7	61.1	61.5	60.8	57.9	61.2	63.8	60.8	63.7	65.0	62.4	61.7	60.3	61.0	61.1	61.6	62.5	62.4	60.3	58.5	58.4	55.7	48.8	46.1	43.4	42.9	51.2	50.0	51.5	52.9	56.7	59.3	57.9	57.4	56.5	56.3	55.2	54.7	53.9	53.2	56.9	53.5
Sunflower seed meal		56.5	56.1	60.2	55.9	51.1	68.4	78.2	65.2	63.1	66.1	62.8	62.5	65.6	64.7	71.0	67.3	61.2	68.9	69.2	61.9	59.8	59.4	59.1	60.1	52.7	51.0	53.4	53.4	51.0	68.2	46.8	48.2	45.9	45.0	43.2	43.6	42.9	43.9	46.2	52.0	51.1	53.4	48.9	46.4	46.6	46.8	49.4	47.1
Rape seed meal		49.4	49.6	54.8	56.2	54.6	53.6	53.6	50.2	49.3	47.8	50.8	47.7	50.9	51.2	56.4	57.9	56.3	55.2	55.3	51.7	50.8	49.3	52.4	49.2	52.2	46.8	44.8	45.8	39.3	35.6	31.8	35.3	38.7	39.5	43.6	43.4	42.5	38.0	34.8	41.2	38.5	41.6	37.6	41.8	45.4	49.0	49.6	48.7
Products of animal origin (incl. white fish meal)		33.4	32.0	32.0	32.0	29.6	29.6	29.6	29.6	29.6	30.6	32.4	35.3	34.4	33.0	33.0	33.0	30.5	30.5	30.5	30.5	30.5	31.5	33.4	36.3	32.0	29.1	29.6	27.1	27.6	34.0	28.6	28.6	28.7	28.6	28.6	29.6	30.5	30.5	30.5	30.5	31.5	32.5	32.5	32.5	32.7	33.0	33.9	33.9
Other straights		70.9	72.5	73.0	76.3	83.2	83.6	80.8	78.2	76.1	79.3	78.5	76.1	72.6	74.0	74.6	77.9	85.1	85.8	83.3	80.6	78.8	82.2	81.2	78.8	73.9	76.3	76.7	80.3	89.3	92.0	90.2	82.8	76.1	80.9	79.5	77.0	72.2	74.9	75.6	80.2	86.1	89.5	86.5	79.9	79.2	84.0	82.1	78.6
Field peas		102.1	102.8	103.6	104.4	104.4	104.4	104.4	102.8	101.1	101.8	102.6	103.3	105.2	106.0	106.8	107.7	107.7	107.7	107.7	105.9	104.2	105.0	105.8	106.5	111.4	115.2	119.0	121.6	124.1	126.7	126.7	126.7	104.8	104.8	109.2	110.7	105.9	106.7	119.6	108.2	108.2	108.2	108.2	108.2	110.4	118.7	118.7	121.1
Field beans		102.6	103.4	104.2	104.9	104.9	104.9	104.9	105.7	106.5	107.2	108.0	108.7	105.8	106.6	107.4	108.2	108.2	108.2	108.2	109.0	109.8	110.5	111.3	112.0	112.4	114.4	116.3	117.6	118.9	120.2	122.6	119.2	104.8	105.5	106.3	107.1	106.8	107.5	108.1	108.9	108.9	108.9	111.0	111.0	113.2	117.2	117.9	118.9
Soya beans		35.1	35.3	35.8	36.8	36.9	35.1	34.3	32.4	33.1	33.6	34.3	34.8	36.1	36.4	36.9	38.0	38.0	36.2	35.3	33.4	34.1	34.6	35.4	35.9	36.9	37.5	37.3	37.0	37.7	38.5	37.0	35.3	34.1	36.6	37.0	38.0	38.7	39.1	40.2	42.3	40.5	42.0	39.9	34.3	34.9	36.3	37.0	37.7
Compound feedingstuffs	q	62.1	62.9	63.4	63.0	63.5	64.8	70.3	70.6	69.8	70.3	71.1	70.8	69.9	70.9	71.0	71.6	72.2	71.9	71.8	71.4	70.8	70.3	71.1	72.0	71.7	72.5	72.9	72.7	73.7	73.2	73.8	71.8	69.9	68.9	69.9	69.5	70.2	70.7	70.8	71.1	72.6	73.2	74.6	73.4	72.0	71.2	73.5	74.0
Compound feedingstuffs for cattle and calves	q	63.6	64.2	64.3	64.3	64.4	65.0	70.0	71.0	70.5	71.7	71.5	70.7	69.9	71.4	70.8	71.6	71.6	71.1	72.2	73.3	74.4	73.8	73.3	74.0	74.1	74.7	75.0	75.4	76.1	75.3	75.4	73.5	71.4	70.7	70.5	70.0	71.7	71.5	70.3	71.4	72.1	72.1	74.1	73.8	73.0	72.1	74.0	74.5
Compound feedingstuffs for pigs	q	65.6	66.7	66.8	66.8	67.0	69.5	73.1	73.2	75.0	76.1	77.6	77.5	75.1	76.0	76.2	77.1	77.0	76.2	75.0	73.4	74.1	74.0	76.2	76.7	75.7	77.1	76.9	76.6	77.0	77.9	77.5	75.2	76.2	75.3	77.3	75.2	76.1	77.1	77.6	76.3	77.5	79.2	81.1	79.6	79.4	78.8	82.8	83.3
Compound feedingstuffs for poultry	q	59.0	58.4	59.6	59.0	60.7	62.7	69.7	69.6	67.2	66.4	68.1	68.7	69.4	68.4	69.7	69.5	70.8	71.0	70.2	68.8	65.8	64.6	66.2	67.5	68.9	68.3	69.3	68.2	70.2	69.8	71.1	69.0	65.7	63.9	65.6	65.8	67.6	67.0	68.7	68.8	71.1	72.0	72.8	71.0	68.2	66.9	69.0	69.8
Compound feedingstuffs for sheep	q	60.8	66.3	66.4	67.2	68.8	67.8	68.1	65.9	66.1	68.9	71.2	67.9	64.5	70.3	70.3	71.2	72.9	71.9	72.2	69.8	70.0	73.0	75.5	71.9	65.6	71.5	71.6	72.5	74.2	73.2	73.5	71.1	71.3	74.3	76.9	73.3	64.8	70.6	70.7	71.5	73.2	72.2	72.5	70.1	70.3	73.3	75.8	72.3
Maintenance of Materials		33.2	33.7	33.9	34.1	34.1	34.3	34.5	34.4	34.6	34.6	34.7	34.7	35.2	35.3	35.5	35.6	35.8	35.9	36.3	36.4	36.6	36.7	36.7	36.7	37.6	37.9	38.1	38.5	38.9	39.2	39.5	39.7	40.0	40.1	40.4	40.5	41.1	41.5	42.0	42.8	43.1	42.9	42.8	43.2	44.0	44.2	44.6	44.6
Maintenance of Buildings		45.0	45.0	45.3	45.6	45.7	45.9	46.2	46.4	46.7	46.9	47.2	47.3	48.1	48.3	49.0	49.2	49.3	49.3	49.5	49.7	50.1	50.2	50.3	50.4	50.8	50.9	51.5	52.0	52.2	52.2	52.4	52.5	52.5	52.7	52.8	52.8	53.4	53.4	53.9	53.9	53.9	53.4	53.6	53.4	53.3	53.2	53.5	53.3
Other goods and services	a	42.4	42.9	43.1	43.2	42.9	42.7	42.2	41.7	41.6	41.8	42.2	42.4	45.1	45.2	45.6	45.7	45.7	45.6	43.9	44.2	44.6	45.2	45.8	45.9	49.1	49.4	49.6	50.0	50.0	50.0	49.9	48.4	48.6	49.3	50.9	49.6	52.1	52.5	52.9	53.3	53.1	52.7	52.3	50.8	51.0	51.0	51.4	51.5
Goods and services contributing to investment	a	56.3	56.6	56.7	57.0	57.2	57.4	57.7	57.7	58.0	58.3	58.4	58.6	59.5	59.5	59.7	60.0	60.2	60.4	60.8	61.2	61.5	61.5	61.7	61.6	62.3	62.4	62.7	63.1	63.7	64.0	64.2	64.4	64.5	64.5	64.6	64.7	65.7	65.8	66.3	66.8	67.0	67.0	67.2	67.2	67.3	67.4	67.5	67.9
Materials	a	63.8	64.2	64.3	64.5	64.7	64.9	65.3	65.3	65.5	66.0	66.0	66.2	67.0	66.9	67.1	67.2	67.4	67.8	68.1	68.7	69.0	68.9	69.1	68.8	69.6	69.8	70.0	70.2	71.2	71.5	71.8	72.1	72.1	72.1	72.1	72.1	73.2	73.4	74.0	74.6	74.8	75.0	75.1	75.2	75.3	75.4	75.5	76.1
Machinery and other equipment	a	54.3	54.4	54.4	54.4	54.4	54.6	55.2	55.3	55.3	56.1	56.2	56.5	57.2	57.2	57.2	57.3	57.8	57.8	58.5	59.8	60.3	60.3	60.4	60.4	61.0	61.1	61.2	61.5	61.5	62.0	62.5	62.7	62.8	62.8	62.9	63.1	64.0	64.1	64.1	64.1	64.2	64.2	64.1	64.1	64.1	64.1	64.2	65.8
Plant and machinery for cultivation		48.0	48.0	48.0	48.0	48.0	48.1	48.7	48.8	48.8	49.9	49.9	50.4	50.7	50.7	50.7	50.8	51.4	51.5	52.4	53.6	54.3	54.3	54.5	54.4	54.6	54.6	54.6	55.0	55.0	55.6	56.3	56.6	56.7	56.7	56.7	56.6	57.0	57.0	57.0	57.0	57.1	57.1	57.1	57.1	57.1	57.1	57.1	58.4
Farm machinery and installations	a	77.2	78.0	78.0	78.1	78.1	78.5	79.4	79.4	79.2	79.2	79.1	79.1	81.3	81.3	81.2	81.2	81.3	81.3	81.3	82.3	82.4	82.4	82.4	82.4	84.9	85.4	85.6	85.6	85.6	85.5	85.4	85.5	85.5	85.6	85.6	86.8	89.8	90.1	90.2	90.4	90.4	90.3	90.1	90.1	90.1	90.0	90.1	93.3
Transport Equipment		70.9	71.6	71.8	72.2	72.5	72.8	73.0	72.8	73.3	73.4	73.4	73.5	74.4	74.3	74.5	74.7	74.7	75.3	75.4	75.4	75.5	75.3	75.6	75.2	76.1	76.3	76.6	76.8	78.4	78.7	78.9	79.1	79.1	79.1	79.0	78.9	80.2	80.5	81.6	82.4	82.8	83.2	83.5	83.6	83.8	83.9	84.0	83.9
Tractors		62.6	63.5	63.5	63.5	63.8	63.8	63.8	63.8	63.8	63.8	63.8	64.1	65.2	65.2	65.2	65.2	65.2	65.8	65.8	65.8	65.8	65.8	66.1	66.1	67.4	67.5	67.6	67.6	69.4	69.4	69.4	69.4	69.4	69.4	69.4	69.6	71.6	71.6	72.8	73.6	73.6	73.6	73.6	73.6	73.6	73.6	73.6	73.6
Other vehicles		105.5	105.1	106.4	108.1	108.7	109.8	110.8	109.8	112.3	112.8	112.7	112.1	112.0	111.6	112.7	113.6	113.8	114.4	114.6	114.5	114.9	114.1	114.1	112.3	111.6	112.2	113.3	114.4	115.3	116.3	117.4	118.3	118.3	118.3	117.7	116.4	115.2	116.3	117.1	118.3	120.1	121.9	123.4	123.8	124.9	125.5	125.7	125.5
Buildings		41.4	41.4	41.6	41.8	42.1	42.3	42.5	42.7	43.0	43.3	43.5	43.6	44.1	44.3	44.8	45.1	45.3	45.3	45.4	45.7	46.0	46.2	46.2	46.3	46.8	46.8	47.3	47.8	48.0	48.0	48.2	48.4	48.4	48.6	48.7	48.7	49.4	49.3	49.7	50.0	50.1	49.8	49.9	49.9	49.9	49.9	50.1	49.9
Other (Engineering and soil improvement operations)		44.7	45.1	45.2	45.8	45.7	46.0	46.0	46.1	46.2	45.6	46.0	46.7	48.5	48.7	48.9	49.7	49.8	50.0	51.4	51.5	51.6	52.0	52.4	52.6	52.8	53.1	53.3	54.1	54.2	54.5	54.5	54.5	54.5	54.7	55.1	55.9	56.8	57.1	57.4	57.8	57.8	58.0	58.0	58.0	58.1	58.3	58.6	58.7
a:- Part or all of the series is made up of annual data
q:- Part or all of the series is made up of quarterly data
Footnotes:
This table shows the API for main categories and selected primary
items. Further detail is available on request.
© Crown copyright, 2018
[truncated: 2 more columns]

## Sheet: Inputs_monthly_1998_-_2007
Index of Producer Prices of Agricultural Products, UK (2010=100)
Publication date: 17th May 2018
Enquiries Defra prices team. Tel: ++44(0)20802 66280
or email: prices@defra.gsi.gov.uk
Table 2 Inputs monthly series		Jan-98	Feb-98	Mar-98	Apr-98	May-98	Jun-98	Jul-98	Aug-98	Sep-98	Oct-98	Nov-98	Dec-98	Jan-99	Feb-99	Mar-99	Apr-99	May-99	Jun-99	Jul-99	Aug-99	Sep-99	Oct-99	Nov-99	Dec-99	Jan-00	Feb-00	Mar-00	Apr-00	May-00	Jun-00	Jul-00	Aug-00	Sep-00	Oct-00	Nov-00	Dec-00	Jan-01	Feb-01	Mar-01	Apr-01	May-01	Jun-01	Jul-01	Aug-01	Sep-01	Oct-01	Nov-01	Dec-01
Total Inputs	a	67.5	68.1	68.9	68.4	67.5	66.1	61.7	59.9	60.7	64.1	65.9	65.6	65.4	66.3	67.0	67.2	66.9	65.7	61.7	61.0	62.0	65.4	66.8	66.0	65.8	66.4	67.5	67.6	67.8	67.0	63.8	62.6	63.9	66.5	68.2	68.2	67.8	68.4	69.2	69.3	69.4	68.7	66.7	65.3	65.9	68.4	69.9	69.7
All goods and services currently consumed in agriculture	a	64.6	65.4	66.6	66.0	64.9	63.0	57.8	55.9	57.1	60.9	62.7	62.4	62.0	63.1	64.3	64.4	64.1	62.4	57.7	57.1	58.5	62.5	63.9	62.9	62.6	63.3	65.0	65.0	65.3	64.0	60.2	59.0	60.7	63.8	65.6	65.6	65.0	65.8	67.0	67.1	67.3	66.3	63.8	62.4	63.2	66.0	67.6	67.4
Seeds	a	78.8	78.8	78.8	78.8	78.8	75.8	76.6	76.6	76.6	75.8	75.8	81.9	82.3	82.3	82.3	82.3	82.3	75.3	77.2	77.2	77.2	75.3	75.3	77.4	70.6	70.6	70.6	70.6	70.6	68.7	68.5	68.5	68.5	68.7	68.7	73.6	71.1	71.1	71.1	71.1	71.1	66.3	65.4	65.4	65.4	66.3	66.3	68.1
Energy and lubricants		42.8	41.4	36.8	34.5	33.2	34.9	37.8	37.5	38.3	38.3	42.6	43.5	40.3	38.9	34.4	35.5	34.3	36.1	43.3	44.2	44.9	45.6	48.9	51.0	48.0	48.0	47.8	46.6	45.7	50.3	52.3	48.4	50.7	50.0	55.5	55.6	50.5	49.6	47.2	46.1	46.4	48.4	49.5	48.3	48.5	48.0	49.7	49.1
Electricity		56.7	57.2	57.6	57.6	57.0	56.4	56.2	56.2	56.2	56.2	56.2	56.2	56.2	56.1	56.1	56.1	56.0	55.9	55.8	55.8	55.8	55.8	55.8	55.8	55.8	55.8	55.8	55.6	55.0	54.5	54.2	54.1	54.1	54.1	54.1	54.1	54.1	54.1	54.1	54.1	54.2	54.2	54.3	54.3	54.4	54.4	54.4	54.4
Fuels for heating		24.7	23.7	23.3	23.9	23.6	22.6	22.3	21.7	22.0	22.1	20.7	20.1	19.9	19.7	21.5	23.2	22.9	22.6	25.4	27.0	28.8	28.6	30.0	31.4	31.2	32.4	33.4	31.8	33.7	35.7	36.9	37.7	44.7	44.6	45.2	43.2	38.4	36.7	35.4	35.9	37.9	38.7	36.5	36.6	36.8	34.8	31.7	29.9
Motor fuels		42.6	40.3	34.0	32.1	31.2	32.8	35.1	33.2	33.0	33.7	40.3	45.2	39.7	37.6	31.3	33.7	32.7	34.2	41.6	41.7	41.8	43.5	49.7	57.4	53.6	51.8	48.8	46.9	45.5	50.4	52.3	47.2	49.8	49.0	58.8	63.6	56.7	54.3	47.9	46.0	46.1	48.1	49.0	47.1	46.9	46.9	51.6	54.9
Fertilisers and soil improvers		41.2	41.9	41.5	42.4	41.6	40.3	34.9	34.5	34.4	37.6	37.6	37.9	39.6	40.1	39.7	41.0	40.2	39.9	34.0	34.0	34.1	37.0	37.0	36.9	38.5	38.1	38.3	39.9	40.1	40.5	38.8	39.1	42.3	44.5	45.5	46.0	46.2	47.8	48.6	48.9	48.7	48.9	48.1	45.4	45.3	46.0	45.8	45.5
Straight fertilisers		34.6	34.9	34.8	34.9	34.2	32.2	31.3	30.5	30.4	31.4	31.3	31.6	32.5	33.3	32.7	33.4	33.0	32.3	30.0	30.0	30.0	30.5	30.2	29.9	30.8	31.5	32.3	34.6	35.1	36.4	36.9	37.5	40.2	41.3	42.8	43.2	43.7	45.5	47.4	47.5	47.2	47.6	47.1	44.4	44.2	44.0	43.8	43.8
Straight fertilisers - nitrogenous		33.8	34.1	34.1	34.0	33.2	30.6	30.9	30.1	29.9	30.5	30.4	30.7	31.3	32.1	31.6	31.9	31.3	30.7	29.5	29.5	29.5	29.5	29.1	28.8	29.2	30.1	31.2	33.7	34.3	36.3	36.9	37.5	40.4	42.0	43.8	44.3	45.2	47.4	49.6	51.2	50.8	50.7	47.7	44.9	44.7	45.1	45.0	45.0
Straight fertilisers - phosphatic		43.6	43.6	43.4	43.4	43.4	43.4	42.3	42.3	42.3	42.3	42.3	42.3	42.3	42.8	42.8	42.7	42.9	42.9	42.7	42.7	42.7	41.4	41.4	41.4	41.4	40.8	40.8	40.8	40.8	40.2	40.2	40.2	40.4	41.0	41.0	41.0	41.0	40.8	40.8	41.0	40.6	40.6	40.4	40.3	40.3	39.6	39.3	39.3
Straight fertilisers - potassic		34.8	34.8	34.8	34.3	33.5	34.6	34.5	34.5	34.5	34.5	34.3	34.3	35.1	35.1	35.1	35.1	35.1	35.1	35.3	35.3	35.3	35.3	35.3	35.3	35.3	35.3	35.3	35.3	35.3	35.1	34.9	34.9	34.9	34.9	35.1	35.3	35.3	35.4	35.4	35.6	35.6	35.6	35.6	35.6	35.6	35.6	35.6	35.6
Compound fertilisers		42.4	42.9	42.8	42.7	41.7	41.1	40.6	40.5	40.7	40.6	40.4	40.4	41.0	41.1	40.9	40.9	40.1	40.3	40.7	40.5	40.4	40.3	40.2	40.0	40.1	38.6	38.5	38.7	38.7	38.7	38.6	38.3	43.0	43.3	43.3	43.8	44.7	46.3	46.2	46.3	46.4	46.4	46.3	43.3	43.4	43.3	42.8	41.7
Other fertilisers and soil improvers		84.9	89.1	85.0	85.6	87.7	85.9	85.3	87.1	85.2	85.3	85.6	85.9	85.9	85.6	85.6	90.5	86.9	86.2	87.4	86.4	85.9	86.0	87.1	87.6	85.9	89.4	89.5	90.2	90.2	90.2	90.2	90.2	90.2	90.2	90.2	90.2	90.2	90.2	90.2	90.2	90.2	90.2	90.2	90.2	90.2	90.2	90.2	90.2
Plant protection products	a	109.4	101.6	102.1	102.0	98.7	97.1	99.1	98.8	99.5	97.1	97.3	98.1	98.3	97.5	98.7	98.6	98.2	97.7	96.4	97.7	95.8	95.9	96.5	96.7	97.6	94.5	94.9	92.9	91.8	90.4	91.2	91.5	91.2	91.8	92.5	94.0	93.0	90.9	91.3	90.8	90.2	89.3	88.5	89.6	86.7	87.0	88.3	88.4
Fungicides		100.1	100.2	100.2	100.2	97.6	97.6	97.6	97.7	97.7	97.7	97.7	97.7	97.5	97.5	100.0	100.0	100.0	100.0	100.0	100.0	100.0	100.0	99.9	99.9	99.9	94.2	94.2	92.1	92.1	92.1	92.1	91.9	91.9	91.2	91.2	91.2	91.3	91.3	91.4	91.4	91.4	91.5	91.5	91.5	90.9	92.8	92.8	92.8
Insecticides		94.1	86.4	86.5	86.5	86.4	86.3	86.4	86.3	86.5	86.5	86.4	86.4	86.5	86.5	86.5	86.5	86.4	86.4	83.6	83.6	83.6	83.6	83.6	83.6	83.7	77.5	77.6	77.5	77.6	76.8	76.8	76.8	76.8	76.8	76.8	76.8	76.9	76.1	76.1	76.0	76.1	76.0	75.0	75.0	75.8	75.0	75.0	75.0
Herbicides	a	113.4	105.1	105.6	105.7	103.8	103.8	103.9	103.8	103.6	98.7	98.7	98.7	98.7	98.7	97.1	97.2	97.1	96.9	96.9	96.9	96.9	96.9	96.9	96.8	96.7	96.7	96.6	95.0	94.4	94.4	94.4	94.4	94.4	94.4	95.1	95.1	93.7	91.8	91.7	90.9	90.9	90.9	89.6	89.6	87.5	87.5	88.4	88.4
Other plant protection products		99.9	100.0	100.0	100.0	97.4	97.4	97.4	97.5	97.5	97.5	97.5	97.5	97.3	97.3	99.9	99.9	99.9	99.9	99.9	99.9	99.9	99.9	99.8	99.8	99.8	94.1	94.1	92.0	92.0	92.0	92.0	91.8	91.8	91.1	91.1	91.1	91.2	91.2	91.3	91.3	91.3	91.4	91.4	91.4	90.7	92.6	92.6	92.6
Veterinary services	a	82.0	82.0	82.0	82.0	82.0	82.0	82.0	82.0	82.0	82.0	82.0	82.0	82.5	82.5	82.5	82.5	82.5	82.5	82.6	82.6	82.7	80.6	80.6	80.6	81.1	81.1	81.1	81.1	81.1	81.1	81.1	81.1	81.1	81.1	81.1	79.6	79.3	80.5	80.2	79.6	79.7	79.7	79.6	79.6	79.6	79.6	79.6	80.0
Animal feedingstuffs	q	70.5	69.7	69.6	68.2	64.5	64.8	61.9	59.6	59.2	60.0	61.3	62.6	62.0	61.6	62.2	61.7	59.6	60.3	58.2	58.3	58.9	59.9	61.2	61.3	61.0	61.4	62.3	62.2	62.0	61.7	60.2	59.5	59.9	60.8	62.2	64.3	64.8	64.2	65.3	65.3	64.9	65.5	66.1	66.0	66.5	67.1	67.7	68.1
Straight feedingstuffs		65.8	63.3	62.0	61.1	58.2	57.1	51.8	49.1	49.4	52.9	56.4	58.9	56.8	55.6	56.2	56.8	53.3	53.9	49.3	50.8	52.0	54.8	57.7	57.3	56.5	57.4	58.1	58.7	58.4	57.5	54.0	53.3	54.4	56.5	59.2	62.8	61.8	61.5	61.2	63.0	62.4	62.6	62.8	62.3	61.7	62.8	64.9	65.7
Cereal and milling by products		66.1	65.5	65.9	63.9	65.6	62.8	58.0	55.1	56.1	60.8	64.5	67.1	67.0	67.9	65.3	64.6	64.0	62.2	61.1	58.6	57.3	58.7	64.5	62.8	62.2	62.9	61.7	61.4	59.8	56.4	53.7	50.4	49.8	51.4	53.6	57.1	58.1	60.2	60.2	60.6	62.5	60.9	58.6	58.8	59.8	60.4	61.7	63.1
Feed wheat		70.0	69.0	70.2	66.3	68.7	69.8	67.4	61.0	60.9	63.8	65.3	66.9	66.6	65.7	64.9	65.4	67.0	67.9	69.5	63.5	61.7	61.9	61.7	62.3	62.4	62.3	62.3	63.0	62.8	60.9	60.9	53.2	53.8	53.2	53.4	54.8	57.7	59.4	61.3	62.3	67.4	67.5	66.3	66.5	67.6	67.3	67.9	67.7
Feed barley		74.5	73.2	75.2	75.1	79.6	74.8	64.5	64.5	69.0	72.7	75.8	77.0	79.3	80.2	79.2	77.4	77.6	76.6	70.6	69.9	71.2	68.9	79.5	71.5	72.6	72.3	73.2	72.6	72.0	70.6	62.2	62.2	61.5	61.9	63.5	66.6	68.5	69.8	70.9	71.7	73.2	72.9	68.1	66.3	68.1	67.0	66.6	68.6
Feed oats		74.6	71.5	74.2	75.2	77.7	83.1	58.4	58.3	62.9	64.9	69.9	71.8	74.2	75.2	75.8	78.4	79.1	80.9	76.3	71.0	73.5	79.6	74.1	74.9	75.6	78.4	78.2	74.4	75.0	78.3	67.0	64.0	64.0	66.6	65.0	68.2	67.7	71.3	76.3	74.3	74.3	77.6	78.2	65.5	71.4	65.8	65.8	65.8
Oilcakes		63.3	58.0	52.7	54.6	48.4	46.3	44.1	38.9	37.6	38.8	42.3	45.4	42.2	41.1	44.1	45.4	40.9	40.4	37.9	40.6	43.4	46.2	46.2	45.8	47.2	49.6	50.6	49.3	51.5	51.2	50.0	50.6	56.8	55.0	56.2	63.7	62.5	58.2	56.1	58.9	56.7	57.0	61.2	61.6	58.7	55.7	56.7	57.9
Soya bean meal		44.7	43.9	41.4	37.6	38.4	36.7	35.0	33.8	32.5	35.2	40.9	42.5	47.0	40.8	41.9	39.5	37.9	36.4	35.8	41.3	40.3	40.3	42.4	38.8	38.8	38.1	38.0	37.1	38.2	37.5	37.8	39.5	42.6	41.1	43.9	47.1	47.0	43.1	44.5	40.2	41.0	43.8	44.6	47.5	46.8	44.7	43.3	43.0
Sunflower seed meal		66.4	58.8	51.2	56.0	49.9	47.5	47.5	44.3	40.8	42.2	44.6	45.0	39.7	40.6	41.1	45.0	40.1	39.5	38.3	40.1	43.6	46.0	45.7	43.9	46.4	49.6	52.2	51.8	52.2	51.8	50.3	51.3	57.6	55.5	57.1	62.7	59.8	55.9	53.3	59.2	54.1	55.9	60.8	60.1	57.6	53.8	57.6	57.6
Rape seed meal		62.2	55.1	48.1	41.0	43.5	41.6	35.2	34.6	33.9	32.0	32.6	39.7	42.2	42.2	50.6	42.2	44.8	44.8	37.1	40.3	42.2	46.1	46.1	48.0	48.0	51.2	46.7	44.2	50.6	50.6	49.9	46.2	53.8	53.1	53.1	63.3	67.8	68.5	68.5	64.0	64.0	58.9	62.7	62.7	58.9	59.5	57.0	57.0
Products of animal origin (incl. white fish meal)		45.6	46.7	47.7	48.8	46.5	46.5	46.0	46.5	46.5	45.1	43.1	41.2	38.8	34.4	31.0	31.0	29.6	29.6	29.6	29.6	30.0	30.5	30.5	31.5	32.0	32.0	32.0	31.5	31.5	32.5	33.9	34.4	34.9	34.9	34.9	36.8	36.8	36.8	35.9	35.9	35.9	38.3	39.3	39.3	39.7	40.7	41.7	42.6
Other straights		68.1	67.7	65.9	65.0	66.1	65.1	59.2	57.0	54.9	61.9	63.3	61.9	57.2	56.9	55.9	60.5	61.8	62.7	57.6	57.7	56.2	62.4	63.6	61.8	58.1	60.0	61.2	66.6	69.8	68.3	62.2	60.0	57.5	65.6	69.8	69.1	67.1	68.7	68.7	71.3	73.4	73.1	71.0	67.2	67.7	76.0	78.7	76.1
Field peas		66.6	65.0	63.3	61.7	62.5	56.9	50.3	50.0	50.0	50.0	51.4	51.4	51.4	51.4	52.8	53.4	54.1	55.5	55.5	52.8	54.8	52.1	51.4	52.8	53.4	53.4	58.3	65.9	65.9	56.9	54.1	54.1	54.1	54.1	56.2	61.1	67.3	68.0	65.9	68.0	65.9	65.9	61.1	61.8	61.8	59.7	60.4	60.4
Field beans		67.4	64.8	62.2	59.7	60.5	53.7	48.4	46.3	47.7	48.4	49.0	49.7	50.4	49.7	49.0	51.0	51.7	53.1	48.4	50.4	53.7	50.4	49.7	52.4	53.7	53.7	55.7	63.8	62.5	55.7	53.7	51.0	51.0	51.7	53.1	57.1	65.2	64.5	64.5	65.8	62.5	60.5	60.5	61.1	61.1	56.4	57.1	57.1
Soya beans		45.6	44.6	43.6	42.6	40.7	40.6	39.0	39.5	38.4	38.0	37.7	37.4	37.5	37.0	36.7	37.2	35.5	36.1	36.3	37.7	35.3	34.5	36.2	36.4	36.2	38.7	40.8	41.5	46.1	46.1	45.9	47.6	41.4	41.7	51.7	50.6	52.4	55.9	58.1	58.6	62.3	63.5	64.9	63.2	64.5	66.2	66.9	66.5
Compound feedingstuffs	q	73.7	74.2	73.8	72.8	69.2	69.6	69.3	67.3	65.1	64.9	64.5	65.0	65.5	65.8	65.5	64.9	64.2	64.4	64.6	63.9	63.0	63.3	63.5	63.9	64.0	64.3	64.6	64.4	64.7	64.4	64.8	64.1	63.2	63.7	64.2	65.3	66.7	66.0	67.5	66.7	66.7	67.3	68.5	68.8	69.4	70.1	69.5	69.7
Compound feedingstuffs for cattle and calves	q	75.2	75.6	75.2	74.2	68.2	68.7	68.1	67.0	66.2	66.1	65.8	66.1	66.5	67.0	66.9	66.6	65.6	65.8	65.5	65.6	65.6	66.8	66.7	66.5	66.5	66.8	66.4	66.2	65.9	65.1	65.2	66.1	66.4	67.3	68.1	68.7	70.0	69.2	70.1	69.1	69.7	69.4	70.5	71.5	72.4	73.4	73.8	72.8
Compound feedingstuffs for pigs	q	78.8	78.2	78.3	77.4	75.4	75.3	74.1	71.0	68.3	67.1	67.0	67.0	67.7	67.8	67.6	67.1	66.4	66.3	65.9	64.5	64.2	63.9	64.4	64.1	64.1	64.5	64.9	65.1	65.4	64.9	65.0	64.2	63.6	64.3	64.7	64.7	65.8	65.4	67.8	67.9	68.1	68.4	68.7	69.0	70.3	70.9	69.5	69.3
Compound feedingstuffs for poultry	q	68.2	69.0	68.4	67.3	66.2	67.3	67.3	65.0	62.0	62.0	61.5	61.9	62.3	62.0	61.4	60.7	61.0	61.7	62.6	61.1	59.2	58.6	58.8	59.1	58.8	58.8	59.7	60.3	61.9	62.7	63.5	61.1	58.8	58.7	58.8	59.6	61.1	60.2	62.3	61.8	62.3	64.4	65.9	65.2	65.5	65.4	63.8	64.8
Compound feedingstuffs for sheep	q	78.2	79.4	78.8	81.0	83.0	84.3	87.7	81.8	73.8	71.6	69.7	70.1	68.9	69.5	69.0	69.9	74.1	75.0	75.2	73.4	71.6	71.3	70.2	71.6	69.9	70.2	70.9	71.4	76.9	75.9	75.9	75.8	73.4	74.2	72.9	73.9	72.6	71.4	72.3	73.9	76.5	77.6	77.4	77.4	76.3	78.7	77.0	75.8
Maintenance of Materials		56.2	56.4	56.3	56.4	56.7	56.9	56.4	57.4	57.4	57.4	57.5	57.6	57.8	57.9	58.2	58.4	58.6	58.9	59.0	58.9	59.1	59.3	59.5	59.6	59.8	59.8	59.9	60.1	60.5	60.6	60.9	61.2	61.2	61.4	61.7	61.9	62.2	62.2	62.2	62.8	62.9	63.6	63.8	63.8	63.6	63.8	64.0	64.2
Maintenance of Buildings		63.6	63.6	64.1	64.1	64.1	64.2	64.1	64.1	64.0	63.9	63.8	63.3	63.3	63.3	63.7	63.7	63.2	63.2	63.8	63.2	63.2	63.4	63.4	63.5	63.7	64.0	64.5	64.8	64.8	64.9	65.0	65.2	65.2	65.5	65.6	65.4	65.6	65.6	65.9	66.1	66.3	66.3	66.4	66.4	66.3	66.2	66.2	66.2
Other goods and services	a	66.0	66.4	66.7	67.0	67.3	66.0	65.9	64.7	64.8	65.3	65.9	66.4	68.4	69.1	69.1	69.0	69.0	68.6	68.1	67.4	68.0	68.6	69.1	69.4	73.0	71.6	71.6	71.3	71.5	71.4	70.7	69.5	69.3	69.9	71.2	71.8	72.7	72.9	73.0	73.6	73.3	73.0	72.8	72.0	72.8	74.4	75.4	76.2
Goods and services contributing to investment	a	81.0	81.2	81.3	81.4	81.4	81.4	81.3	81.2	81.0	81.2	81.2	81.0	81.2	81.4	81.4	81.7	81.7	81.7	81.7	81.5	81.4	81.1	80.9	80.9	80.8	81.1	81.3	81.4	81.5	81.4	81.4	81.4	81.3	80.9	80.9	80.9	80.8	80.8	81.0	80.8	80.7	80.8	80.9	80.9	81.0	80.9	80.9	80.9
Materials	a	90.5	90.6	90.6	90.5	90.5	90.4	90.3	90.2	89.9	90.0	90.1	89.9	90.2	90.4	90.4	90.6	90.8	90.7	90.4	90.2	90.1	89.5	89.2	89.1	88.8	89.0	89.1	89.1	89.1	88.9	88.7	88.5	88.4	87.7	87.5	87.6	87.3	87.4	87.3	87.1	86.7	86.7	86.8	86.8	87.0	86.8	86.7	86.7
Machinery and other equipment	a	79.3	79.3	79.3	79.2	79.2	79.2	79.1	79.1	78.6	78.5	79.2	79.2	79.1	79.7	79.7	80.1	80.2	80.1	80.1	79.9	79.9	79.0	78.8	79.1	79.9	80.3	80.4	80.4	80.4	80.3	80.3	80.3	80.3	79.0	79.0	79.3	79.6	79.6	79.6	79.5	79.6	79.5	79.5	79.5	79.5	79.5	79.8	80.0
Plant and machinery for cultivation		75.9	75.9	75.9	75.9	75.9	75.9	75.9	75.9	75.3	75.3	76.1	76.2	76.2	77.0	77.0	77.5	77.5	77.5	77.5	77.4	77.4	76.3	76.0	76.4	77.4	78.0	78.1	78.1	78.1	78.1	78.1	78.1	78.1	76.5	76.5	76.9	77.3	77.3	77.4	77.3	77.3	77.3	77.3	77.3	77.3	77.3	77.3	77.3
Farm machinery and installations	a	91.8	91.7	91.5	91.3	91.3	91.1	91.0	90.8	90.6	90.5	90.4	90.4	90.1	89.9	89.9	89.8	89.8	89.6	89.4	89.2	89.1	89.1	89.1	89.1	88.9	88.9	88.8	88.7	88.7	88.5	88.3	88.3	88.3	88.3	88.2	88.1	87.9	87.9	87.8	87.7	87.8	87.7	87.7	87.6	87.6	87.5	89.0	89.9
Transport Equipment		99.0	99.1	99.1	99.0	99.0	98.9	98.6	98.5	98.5	98.7	98.4	98.0	98.5	98.5	98.4	98.5	98.8	98.6	98.3	98.0	97.8	97.4	97.0	96.7	95.5	95.5	95.6	95.7	95.7	95.3	95.0	94.7	94.5	94.3	94.0	93.8	93.1	93.2	93.2	92.7	92.1	92.1	92.3	92.2	92.6	92.3	91.9	91.8
Tractors		89.0	88.9	88.9	88.9	88.9	88.9	88.9	88.9	88.9	89.5	89.4	89.4	89.4	89.4	89.4	89.4	89.9	89.9	89.8	89.8	89.8	89.7	89.7	89.7	87.7	87.7	87.7	87.7	87.7	87.5	87.5	87.5	87.5	87.5	87.5	87.5	86.1	86.1	85.9	85.2	84.1	84.1	84.1	84.1	84.7	84.7	84.7	84.8
Other vehicles		139.0	140.4	140.4	139.9	139.8	139.2	137.9	137.3	137.4	136.1	134.8	132.8	135.3	135.2	135.0	135.3	134.7	134.2	132.7	131.3	130.3	128.7	126.8	125.1	126.6	126.9	127.5	127.9	128.0	126.9	125.3	123.8	123.2	122.1	120.9	120.1	121.9	122.4	123.0	123.4	124.1	124.3	124.9	124.8	124.4	123.1	121.2	120.3
Buildings		60.4	60.4	60.7	61.2	61.4	61.7	61.6	61.5	61.4	61.6	61.6	61.3	61.5	61.5	61.8	61.9	61.6	61.7	62.3	61.9	61.9	62.1	62.1	62.2	62.6	62.9	63.3	63.6	63.8	63.9	64.2	64.4	64.5	64.8	65.0	64.9	65.2	65.2	65.5	65.8	66.0	66.1	66.4	66.5	66.5	66.6	66.5	66.6
Other (Engineering and soil improvement operations)		70.0	71.0	71.2	71.7	71.2	71.3	71.9	71.8	71.1	72.0	71.9	71.9	71.9	71.8	71.8	72.5	72.7	72.9	73.1	72.9	72.9	73.0	73.3	73.6	74.0	74.1	74.7	75.1	75.4	75.7	75.9	76.6	76.4	76.4	76.6	76.8	76.8	76.6	77.4	76.8	77.6	77.8	77.7	78.1	77.5	77.6	78.1	78.2
a:- Part or all of the series is made up of annual data
q:- Part or all of the series is made up of quarterly data
Footnotes:
This table shows the API for main categories and selected primary
items. Further detail is available on request.
© Crown copyright, 2018
[truncated: 2 more columns]

## Sheet: Inputs_monthly_2008_onwards
Index of Producer Prices of Agricultural Products, UK (2010=100)
Publication date: 17th May 2018
Next publication date: 14th June 2018
Enquiries Defra prices team. Tel: ++44(0)20802 66280
or email: prices@defra.gsi.gov.uk
Table 2 Inputs monthly series		Jan-08	Feb-08	Mar-08	Apr-08	May-08	Jun-08	Jul-08	Aug-08	Sep-08	Oct-08	Nov-08	Dec-08	Jan-09	Feb-09	Mar-09	Apr-09	May-09	Jun-09	Jul-09	Aug-09	Sep-09	Oct-09	Nov-09	Dec-09	Jan-10	Feb-10	Mar-10	Apr-10	May-10	Jun-10	Jul-10	Aug-10	Sep-10	Oct-10	Nov-10	Dec-10	Jan-11	Feb-11	Mar-11	Apr-11	May-11	Jun-11	Jul-11	Aug-11	Sep-11	Oct-11	Nov-11	Dec-11
Total Inputs	a	97.4	98.6	99.9	102.1	104.8	105.4	109.4	108.1	108.0	102.4	101.3	100.4	101.3	100.6	98.9	97.9	97.9	95.7	92.8	91.8	92.5	93.3	94.2	94.2	96.0	96.9	97.5	98.1	98.6	98.6	98.5	99.7	100.5	104.1	105.1	106.4	111.6	111.7	112.0	112.3	111.7	112.4	113.8	114.2	114.3	111.1	110.6	111.3
All goods and services currently consumed in agriculture	a	98.5	99.9	101.3	103.8	106.8	107.7	112.4	110.5	110.2	103.6	102.4	101.4	102.7	101.7	99.5	98.3	98.2	95.5	92.0	90.8	91.5	92.4	93.2	93.1	95.4	96.5	97.1	97.9	98.3	98.2	98.1	99.7	100.5	104.8	106.0	107.5	113.5	113.5	113.7	114.1	113.0	114.1	115.8	116.1	116.2	112.5	112.0	112.9
Seeds	a	115.1	115.1	115.1	115.1	115.1	107.6	109.3	109.3	109.3	107.6	107.6	107.6	109.4	109.4	109.4	109.4	109.4	101.1	102.3	102.3	102.3	101.1	101.1	101.1	99.8	99.8	99.8	99.8	99.8	99.8	99.9	100.1	100.1	100.4	100.4	100.4	108.9	108.9	108.9	108.9	108.9	108.9	101.3	101.3	101.3	107.2	107.2	107.2
Energy and lubricants		89.4	93.9	98.6	103.4	117.6	119.8	120.4	110.6	112.1	105.2	96.7	91.7	90.6	88.3	84.9	83.8	84.5	87.0	87.3	88.5	89.9	89.0	94.4	94.9	98.4	97.3	97.8	101.5	103.8	100.6	100.1	99.0	97.8	100.1	101.1	103.3	104.9	106.9	114.3	120.6	122.7	120.2	119.0	119.2	119.6	120.1	118.4	117.3
Electricity		83.3	92.1	92.1	94.1	94.1	94.1	94.1	98.1	108.2	109.0	109.0	109.0	108.8	108.8	108.2	102.7	100.4	100.4	100.4	100.4	100.4	100.1	100.1	100.1	100.1	100.1	100.1	99.9	99.9	99.9	99.9	99.9	99.9	99.7	99.7	100.9	101.7	103.2	104.0	104.0	104.0	104.0	104.0	105.0	112.8	114.5	115.1	115.1
Fuels for heating		95.0	99.1	106.7	113.7	127.9	131.9	131.2	118.7	115.6	100.1	90.2	77.4	78.3	72.4	72.6	76.0	78.2	84.3	81.9	87.7	85.4	90.6	91.9	91.2	101.9	99.9	100.1	98.7	98.6	98.5	98.3	98.3	98.3	98.5	98.6	102.7	103.4	104.1	105.0	105.2	104.8	104.8	104.7	106.0	116.4	118.1	119.3	119.3
Motor fuels		91.7	92.1	98.6	103.6	119.5	122.4	124.4	113.6	113.3	104.4	91.2	84.3	80.4	82.3	81.2	81.8	83.2	85.5	85.3	85.5	86.6	85.3	91.7	92.3	93.5	93.5	96.6	102.1	104.6	100.8	100.2	98.8	97.0	100.3	102.6	105.8	109.8	111.7	119.3	125.0	126.0	122.8	121.7	123.1	122.0	122.0	120.1	118.1
Fertilisers and soil improvers		99.2	113.7	118.4	129.0	151.9	164.5	160.5	164.5	166.0	167.8	169.0	163.1	155.8	143.6	129.2	122.3	115.1	88.6	81.2	81.4	81.7	84.4	84.5	86.1	92.3	95.2	98.6	99.6	95.0	98.4	94.2	93.9	97.1	111.1	119.8	122.4	123.5	124.7	127.0	122.0	118.9	117.7	133.7	138.2	140.0	137.1	135.5	134.2
Straight fertilisers		112.3	120.2	123.2	128.1	144.8	153.7	157.6	162.2	164.0	166.2	167.8	166.5	168.7	146.8	124.1	117.4	108.6	82.7	77.6	77.7	79.7	82.2	82.3	82.9	92.8	97.6	96.9	99.8	99.8	93.2	91.8	92.4	96.4	113.8	122.5	126.5	126.2	131.2	135.7	133.1	129.6	132.2	140.2	146.6	146.8	146.1	145.3	143.3
Straight fertilisers - nitrogenous		113.2	122.9	123.8	126.6	143.0	145.6	155.7	160.0	162.2	162.2	164.3	164.3	164.3	138.7	113.7	113.7	97.0	74.4	75.5	76.3	78.5	80.0	80.2	81.1	92.7	98.6	96.4	100.7	100.9	89.5	91.2	92.1	96.2	115.2	125.3	129.6	129.6	136.1	141.3	140.4	135.4	137.6	141.9	148.8	148.8	150.3	150.3	148.2
Straight fertilisers - phosphatic		128.4	131.5	148.1	175.0	200.0	206.4	215.9	217.5	216.7	216.7	204.8	185.8	198.8	193.9	170.1	151.8	94.3	67.9	66.3	65.0	65.0	63.4	65.2	65.5	82.9	84.2	94.3	92.4	90.5	106.0	104.1	101.3	107.6	113.2	119.8	121.7	122.5	122.5	122.5	127.2	129.0	132.2	132.2	132.2	141.8	141.8	138.6	138.6
Straight fertilisers - potassic		96.0	95.5	105.6	109.4	121.9	168.5	174.7	184.0	180.1	182.0	182.0	177.0	180.8	171.8	170.2	114.8	165.5	132.0	132.0	114.3	111.2	111.2	107.3	105.8	99.5	99.5	102.0	100.2	100.2	105.8	100.5	94.6	95.8	100.9	100.0	101.9	105.0	105.0	105.0	105.0	105.0	105.0	105.0	105.3	105.0	108.1	104.7	104.7
Compound fertilisers		90.4	110.3	116.4	131.3	158.6	174.5	176.2	178.3	178.8	177.6	179.2	166.0	150.9	144.3	134.6	125.8	118.6	90.2	89.8	89.9	84.8	84.9	84.9	88.3	91.3	93.1	99.4	99.4	92.6	100.9	100.9	97.7	99.0	108.7	118.7	119.7	123.4	122.4	123.1	118.2	115.4	111.6	116.8	116.6	124.6	128.7	125.9	125.8
Other fertilisers and soil improvers		102.8	103.6	102.8	104.1	103.8	109.0	104.8	104.9	106.2	109.0	108.5	107.2	106.1	106.3	103.5	107.7	107.3	107.3	105.7	105.8	105.8	105.9	105.7	103.1	100.9	102.6	102.1	99.7	98.9	101.0	99.3	99.6	99.1	99.5	99.1	98.2	99.6	99.0	99.2	101.7	101.4	99.5	100.9	100.4	99.7	100.2	99.9	98.6
Plant protection products	a	100.8	100.1	110.6	99.7	98.1	97.2	98.8	97.4	99.0	100.4	100.8	101.8	101.8	103.6	103.1	103.9	103.7	103.4	103.2	103.2	101.2	101.3	101.2	101.1	101.1	100.7	99.4	99.6	101.0	97.9	98.3	101.1	99.7	100.9	99.9	100.4	100.5	97.8	103.9	104.0	105.5	106.8	100.4	95.4	93.6	94.3	96.0	94.1
Fungicides		100.4	100.6	115.3	99.6	97.9	97.8	98.9	99.6	99.6	99.7	100.1	100.4	100.4	104.1	103.5	104.1	103.7	103.6	103.4	103.3	101.3	101.4	101.2	101.1	105.3	102.0	101.6	101.9	101.0	96.4	95.3	95.1	95.2	95.2	95.4	95.4	96.9	95.7	111.2	111.6	112.5	113.0	110.9	109.0	108.9	109.2	110.3	109.3
Insecticides		87.8	90.3	91.6	91.6	91.6	90.6	91.6	91.6	91.6	91.6	91.6	91.6	91.9	109.1	106.5	104.1	102.6	101.8	100.8	100.7	101.5	101.9	101.0	100.7	104.7	104.7	103.5	103.7	100.5	100.2	99.2	98.6	98.7	98.7	99.8	99.6	98.0	93.5	90.3	94.0	92.2	91.2	92.1	88.3	88.6	88.7	83.2	80.9
Herbicides	a	101.4	101.4	101.4	101.4	101.4	101.4	101.4	102.5	102.5	102.5	102.5	102.5	102.5	102.5	102.5	103.8	103.8	103.8	103.8	103.8	101.2	101.2	101.2	101.2	101.8	101.8	97.8	97.7	101.0	100.4	99.4	99.2	98.0	101.6	101.1	101.1	101.1	99.3	96.6	96.8	96.8	96.8	95.5	93.4	92.8	93.0	93.0	92.6
Other plant protection products		98.3	98.3	122.9	96.2	93.2	93.2	94.8	95.2	95.2	95.2	95.9	96.3	100.2	103.8	103.3	103.8	103.5	103.3	103.1	103.1	101.0	101.1	100.9	100.9	93.2	93.2	95.0	95.5	102.5	103.0	102.6	102.5	104.8	104.8	104.8	104.8	101.6	100.7	99.7	99.6	100.4	99.6	100.2	97.4	96.4	95.3	97.0	94.7
Veterinary services	a	87.3	88.3	87.5	87.5	87.5	87.5	87.5	87.5	87.6	87.6	87.6	87.6	87.5	87.0	87.3	88.3	88.2	88.2	88.1	88.1	88.1	88.2	88.2	88.4	87.9	88.5	88.3	88.1	89.1	107.2	113.2	113.2	111.3	104.4	104.4	104.4	104.7	104.6	104.6	104.6	99.3	99.4	100.8	101.2	101.2	101.2	101.2	101.3
Animal feedingstuffs	q	106.2	104.1	103.0	110.7	109.3	108.0	109.8	105.0	103.1	95.8	95.3	95.9	96.7	98.7	98.9	97.8	99.4	99.7	95.3	91.8	92.1	91.2	91.6	92.0	93.6	94.5	95.0	94.9	95.3	94.5	95.6	99.1	102.5	111.4	110.8	111.7	122.5	123.6	121.4	124.3	122.0	124.3	119.8	119.7	121.1	116.8	116.2	116.9
Straight feedingstuffs		121.6	115.8	116.1	120.5	116.0	113.7	112.5	101.4	95.4	87.8	85.9	86.6	88.7	93.6	93.2	92.1	97.2	97.8	91.7	83.6	82.6	86.4	87.3	87.8	89.5	91.7	92.5	91.6	92.9	90.5	91.6	100.0	109.6	116.7	115.5	117.1	132.6	134.9	131.6	128.5	122.3	127.8	117.1	117.1	120.7	115.1	113.4	114.4
Cereal and milling by products		160.0	147.6	143.3	146.6	139.7	135.3	142.8	111.9	103.1	99.9	91.7	94.0	89.8	96.3	95.5	92.2	96.9	98.5	92.3	84.2	86.9	83.7	84.0	85.0	85.8	86.4	86.5	83.3	85.7	85.2	91.2	107.9	115.1	131.9	122.6	123.0	154.3	161.2	156.6	159.8	157.5	159.6	149.1	144.9	149.1	144.0	140.5	139.7
Feed wheat		161.8	138.2	134.0	139.1	136.8	134.4	133.6	111.1	99.4	103.4	94.0	97.5	89.0	91.3	92.1	92.3	99.0	98.2	97.3	88.1	89.3	85.6	85.4	87.3	89.0	92.5	90.3	85.8	86.6	86.5	89.8	101.0	109.0	125.4	113.1	131.8	137.1	141.8	146.3	155.9	154.9	157.3	147.0	139.1	144.6	138.8	132.2	128.4
Feed barley		161.9	157.5	155.3	157.1	146.1	137.9	165.0	113.3	110.8	94.9	89.1	91.3	90.9	100.8	101.6	93.3	94.6	100.4	80.7	77.4	81.6	81.1	82.3	83.0	83.1	81.6	82.8	80.8	83.4	82.0	94.2	119.7	128.8	140.9	133.3	112.2	171.7	177.1	166.7	162.6	159.4	162.2	151.8	153.1	156.4	148.7	148.6	145.7
Feed oats		108.7	130.7	134.3	134.3	115.9	115.9	115.9	108.9	110.3	84.9	84.9	84.9	84.9	97.3	74.4	74.4	74.4	74.4	74.4	74.4	74.4	74.4	80.0	80.0	74.2	74.2	74.2	72.7	93.3	79.3	91.8	119.7	118.4	146.6	143.4	143.7	163.6	180.9	184.3	183.7	189.2	201.2	201.5	181.9	196.5	218.5	175.6	191.5
Oilcakes		95.1	95.1	99.0	110.2	105.0	102.9	101.3	95.6	88.1	76.0	77.5	75.9	83.7	91.2	89.3	91.1	95.7	96.0	94.7	82.7	85.1	89.4	92.4	91.8	92.7	97.8	101.9	100.7	96.6	91.4	91.7	96.2	107.4	109.2	109.6	109.8	109.7	112.5	105.9	95.0	93.5	96.1	96.1	93.8	94.4	90.3	88.1	87.1
Soya bean meal		108.5	111.8	112.5	113.8	120.9	121.1	112.2	113.0	101.2	97.2	97.2	97.2	96.8	103.5	101.2	95.5	95.5	94.8	98.2	88.5	88.2	88.8	88.8	88.8	92.2	82.5	89.2	91.2	89.8	89.8	89.8	101.2	113.8	116.5	116.5	116.5	125.8	127.4	128.8	110.8	112.8	120.8	117.1	117.1	117.1	118.5	112.8	112.1
Sunflower seed meal		87.3	88.8	89.4	101.0	100.8	98.8	98.3	94.7	89.6	78.0	81.2	77.6	90.0	90.0	90.0	95.8	102.1	101.6	100.7	97.5	97.0	99.0	99.0	97.0	97.0	97.0	99.5	106.6	97.0	90.8	90.3	90.0	106.3	109.4	110.9	110.9	111.1	114.2	108.8	95.8	95.3	95.3	96.8	96.8	98.1	91.3	88.3	86.1
Rape seed meal		106.2	111.3	119.5	126.7	111.7	112.5	109.7	100.9	90.5	71.8	60.9	61.1	70.0	92.3	83.9	82.5	79.4	79.2	77.5	71.4	68.8	74.7	82.5	84.7	86.4	95.3	108.4	101.7	98.1	90.6	90.0	110.1	107.6	108.7	102.0	102.0	102.0	103.1	99.5	93.9	87.2	94.5	90.9	90.0	86.1	86.4	81.7	93.7
Products of animal origin (incl. white fish meal)		50.4	57.2	58.1	58.1	58.6	59.1	59.1	59.1	59.1	59.1	59.1	64.6	65.2	65.2	65.2	65.2	65.2	65.2	65.2	65.2	65.2	65.2	67.3	89.5	89.5	91.6	102.1	102.1	102.1	102.1	102.1	102.1	100.0	100.0	100.0	100.0	100.0	100.0	102.1	102.1	102.1	102.1	102.1	102.1	102.1	102.1	102.6	102.6
Other straights		94.9	95.9	96.6	101.4	105.2	103.6	101.7	101.0	96.4	89.1	89.4	88.2	92.5	93.5	94.9	94.1	101.2	100.4	86.4	84.9	75.9	86.3	85.9	87.4	91.8	91.7	91.9	91.7	95.8	95.6	91.5	98.0	106.2	108.0	114.5	117.2	125.0	125.6	121.5	127.1	126.5	132.2	120.5	122.9	119.3	112.1	111.0	109.8
Field peas		142.0	144.7	149.1	151.3	140.6	130.2	126.7	118.0	110.0	82.3	72.9	67.6	79.4	90.8	95.3	99.0	120.1	123.6	94.2	81.0	74.6	80.5	83.3	83.3	94.8	93.0	91.0	88.7	99.1	99.2	87.0	87.0	114.5	110.9	114.5	127.1	141.1	154.0	115.5	148.9	129.3	133.6	121.5	122.4	120.0	112.7	111.2	109.3
Field beans		137.4	140.0	144.2	146.4	136.0	125.9	122.6	114.2	106.5	79.7	70.4	65.4	76.8	87.8	92.2	95.8	116.2	119.6	91.5	78.4	72.0	77.9	80.6	80.6	91.7	90.0	88.0	87.8	96.9	97.1	85.2	100.3	112.7	110.2	113.6	121.0	133.9	143.1	129.4	139.3	130.8	144.8	119.2	125.4	119.7	110.4	108.3	105.8
Soya beans		62.3	62.3	62.3	62.3	62.3	62.3	62.2	65.4	69.0	73.2	80.6	83.2	86.0	85.9	87.8	71.2	68.0	63.9	63.6	62.8	63.8	95.0	92.9	93.3	97.6	97.6	97.6	97.6	102.1	101.8	101.8	101.8	101.8	101.8	101.8	101.8	101.5	101.8	101.8	105.2	105.2	105.2	105.2	105.2	105.2	105.2	105.2	105.2
Compound feedingstuffs	q	95.8	95.9	95.8	104.3	104.4	104.4	107.8	107.8	107.6	101.2	101.4	101.8	102.1	102.2	102.0	101.5	101.1	100.9	98.0	98.0	97.8	94.4	94.4	94.7	96.4	96.4	96.4	97.0	97.0	97.1	98.5	98.4	98.3	107.8	107.8	108.2	115.7	115.7	115.7	121.6	121.8	122.0	121.8	121.6	121.3	117.9	118.0	118.5
Compound feedingstuffs for cattle and calves	q	93.7	93.7	93.5	104.1	104.0	103.9	110.8	111.0	111.2	107.9	107.9	107.7	107.0	107.0	106.9	102.5	102.3	102.2	97.6	97.8	97.8	96.7	96.6	96.5	97.9	97.9	98.0	96.9	96.9	96.8	97.5	97.7	97.7	106.8	106.7	106.7	112.5	112.5	112.4	118.8	118.5	118.4	120.1	120.3	120.5	120.4	120.5	120.5
Compound feedingstuffs for pigs	q	96.5	96.5	96.4	101.3	101.2	101.2	100.6	100.8	100.8	95.9	95.9	95.9	96.1	95.9	95.7	97.7	97.7	97.7	95.2	95.2	95.2	92.7	92.7	92.7	95.5	95.5	95.5	97.8	97.9	97.9	97.3	97.3	97.3	108.6	108.6	108.6	117.1	117.2	117.1	121.0	120.9	120.8	119.6	119.8	119.7	116.9	116.9	116.9
Compound feedingstuffs for poultry	q	97.4	97.3	97.0	105.6	105.7	105.7	107.1	106.7	106.1	95.8	95.8	96.0	97.2	97.2	97.0	100.7	100.7	100.7	99.2	98.9	98.5	92.5	92.5	92.7	94.4	94.4	94.4	96.5	96.6	96.9	100.1	99.8	99.5	108.5	108.5	109.1	118.9	118.9	118.7	125.0	125.1	125.4	124.1	123.6	122.7	115.3	115.1	116.0
Compound feedingstuffs for sheep	q	99.3	99.5	99.4	104.5	106.6	107.4	114.2	114.4	114.2	105.4	106.1	107.1	105.3	105.3	105.3	105.5	106.0	106.3	101.6	101.8	101.8	95.6	96.0	97.1	97.7	97.8	97.7	98.5	98.9	99.0	93.9	93.7	94.9	108.8	109.9	111.4	116.9	117.2	117.2	122.3	122.7	122.9	121.6	121.3	122.1	121.1	121.8	122.7
Maintenance of Materials		89.0	89.3	89.8	90.2	90.7	91.6	91.9	92.3	92.9	93.6	94.0	93.8	94.4	94.4	94.6	95.4	95.6	95.8	96.1	96.4	96.6	96.6	96.6	96.7	98.8	98.7	98.9	99.4	99.5	99.9	100.2	100.6	100.8	101.0	101.1	101.1	103.7	103.4	104.1	104.2	104.5	104.9	105.2	105.6	105.7	105.8	106.0	106.0
Maintenance of Buildings		88.6	89.8	90.6	91.6	93.0	94.0	95.6	96.5	97.0	97.5	97.2	96.4	94.1	93.7	93.4	93.0	92.9	92.7	92.7	93.0	93.8	94.8	96.0	95.2	95.7	96.2	96.7	98.7	100.7	101.9	101.7	101.8	101.8	101.6	101.7	101.4	103.1	104.4	105.6	107.0	107.7	108.6	108.7	109.0	108.9	108.8	108.6	108.7
Other goods and services	a	91.6	92.5	92.0	92.8	93.2	93.4	92.6	92.1	93.4	93.6	94.1	94.2	93.4	93.3	93.2	94.2	93.8	93.6	93.8	92.7	92.8	92.8	93.0	93.5	97.1	98.5	98.6	99.1	99.4	99.4	99.7	102.3	100.8	101.0	101.5	102.5	106.4	106.1	107.1	106.0	105.8	106.1	107.0	105.3	105.5	105.1	105.4	105.7
Goods and services contributing to investment	a	92.1	92.3	92.7	93.0	94.0	94.2	94.8	95.0	95.8	96.3	96.2	95.5	95.0	95.3	95.3	95.6	96.2	96.6	96.9	97.1	97.9	98.3	99.4	99.3	98.7	99.0	99.2	99.5	100.0	100.3	100.2	99.9	100.1	100.8	101.1	101.2	103.0	103.2	103.0	102.9	104.4	104.3	104.2	103.7	103.7	103.7	103.8	103.4
Materials	a	93.0	92.9	93.0	93.2	94.6	94.6	94.6	94.6	95.6	95.5	95.4	94.5	94.4	94.8	95.0	95.3	96.7	97.3	97.7	97.9	98.9	99.1	100.5	100.5	99.4	99.7	99.7	99.6	100.0	100.0	99.8	99.3	99.5	100.7	101.1	101.2	103.3	103.4	102.6	102.1	104.2	103.8	103.6	102.7	102.7	102.7	102.7	102.2
Machinery and other equipment	a	94.9	94.9	94.9	94.9	97.7	97.9	97.9	97.9	99.7	99.7	99.7	98.1	98.1	98.1	98.1	98.1	98.1	99.1	99.3	99.3	101.1	101.0	102.8	102.8	99.3	99.3	99.3	99.3	99.3	99.3	99.3	99.3	99.3	101.5	102.4	102.4	105.2	105.2	102.4	101.0	105.5	105.5	105.5	103.2	103.2	103.2	103.2	102.4
Plant and machinery for cultivation		93.4	93.4	93.4	93.4	97.0	97.3	97.3	97.3	99.5	99.5	99.5	97.5	97.5	97.5	97.5	97.5	97.5	98.9	99.1	99.1	101.3	101.3	103.6	103.6	99.1	99.1	99.1	99.1	99.1	99.1	99.1	99.1	99.1	101.9	103.0	103.0	106.7	106.7	103.0	103.0	107.0	107.0	107.0	103.1	103.1	103.1	103.1	103.1
Farm machinery and installations	a	100.4	100.4	100.4	100.3	100.3	100.3	100.3	100.2	100.2	100.2	100.2	100.1	100.1	100.1	100.1	100.1	100.1	100.1	100.1	100.1	100.1	100.0	100.0	100.0	100.0	100.0	100.0	100.0	100.0	100.0	100.0	100.0	100.0	100.0	99.9	99.9	99.9	99.9	99.9	93.7	99.9	99.8	99.8	103.7	103.7	103.7	103.7	99.7
Transport Equipment		91.5	91.4	91.6	91.9	92.2	92.1	92.1	92.1	92.6	92.3	92.2	91.8	91.7	92.3	92.7	93.3	95.6	95.9	96.5	96.9	97.3	97.6	98.7	98.7	99.6	100.0	100.0	99.8	100.5	100.5	100.2	99.3	99.6	100.1	100.1	100.3	101.9	102.0	102.8	102.9	103.3	102.5	102.1	102.3	102.3	102.3	102.4	102.1
Tractors		89.6	89.5	89.9	90.3	90.7	90.8	91.2	91.7	92.9	93.0	93.4	93.3	93.3	94.0	94.0	94.0	96.5	96.5	96.5	96.5	96.6	96.6	98.0	98.5	99.2	99.8	99.9	99.5	99.9	99.9	99.8	99.2	99.9	100.6	100.7	101.3	102.9	102.8	103.5	103.1	103.7	103.3	103.6	104.3	104.2	104.2	104.3	104.2
Other vehicles		99.8	99.5	99.0	98.9	98.5	97.3	96.1	94.3	92.0	90.1	88.6	86.7	85.2	85.3	87.2	89.9	92.3	93.8	96.5	98.6	100.6	101.6	101.7	99.9	100.6	100.9	100.5	101.0	102.6	102.9	101.4	99.4	98.3	98.1	97.8	96.6	98.6	99.7	101.2	102.7	102.7	100.1	97.1	95.2	95.5	95.4	95.6	94.7
Buildings		90.8	91.6	92.2	93.0	94.0	94.8	96.4	97.1	97.5	97.9	97.7	97.1	95.4	95.2	94.9	94.7	94.6	94.5	94.4	94.7	95.3	96.0	96.8	96.3	96.8	97.2	97.6	99.0	100.4	101.3	101.2	101.3	101.4	101.2	101.3	101.1	102.8	103.7	104.5	105.5	105.9	106.5	106.6	106.8	106.8	106.7	106.6	106.7
Other (Engineering and soil improvement operations)		90.1	90.2	91.9	92.0	91.0	90.9	92.1	92.6	93.2	97.2	97.5	98.1	97.5	98.7	98.1	98.7	96.9	96.9	97.5	97.7	97.5	98.4	98.4	98.8	98.4	98.6	99.6	99.6	99.6	99.9	100.1	100.6	100.7	100.7	101.0	101.1	101.3	101.4	102.3	102.1	102.1	102.8	102.7	102.4	102.8	103.4	104.1	103.2
a:- Part or all of the series is made up of annual data
q:- Part or all of the series is made up of quarterly data
Footnotes:
This table shows the API for main categories and selected primary
items. Further detail is available on request.
© Crown copyright, 2018
[truncated: 2 more columns]

## Sheet: Inputs_annual
Index of Producer Prices of Agricultural Products, UK (2010=100)
Publication date: 17th May 2018
Enquiries Defra prices team. Tel: ++44(0)20802 66280
or email: prices@defra.gsi.gov.uk
Table 4 Inputs annual series		1988	1989	1990	1991	1992	1993	1994	1995	1996	1997	1998	1999	2000	2001	2002	2003	2004	2005	2006	2007	2008	2009	2010	2011	2012	2013	2014	2015	2016	2017
Total Inputs	a	53.0	55.8	58.4	60.5	62.1	64.7	64.8	66.3	69.9	68.1	65.3	65.1	66.3	68.2	67.8	69.0	72.9	75.3	78.1	84.8	103.2	95.9	100.0	112.3	114.2	117.0	112.1	106.8	104.6	109.8
All goods and services currently consumed in agriculture	a	52.1	54.9	57.4	59.3	60.7	63.4	63.2	64.8	68.4	65.9	62.2	61.9	63.3	65.7	65.0	66.2	70.8	73.2	76.2	83.6	105.0	95.7	100.0	114.0	116.6	119.7	112.8	106.2	103.4	109.3
Seeds	a	49.1	51.0	60.8	67.4	64.9	64.8	65.2	72.6	80.8	69.6	77.8	79.0	69.9	68.4	68.5	66.9	82.5	93.5	86.3	97.2	111.2	105.0	100.0	106.9	105.2	113.9	100.9	95.6	98.1	103.6
Energy and lubricants		28.0	30.2	33.4	35.8	36.6	38.1	39.5	39.6	40.6	40.7	37.9	41.7	49.7	48.2	46.4	49.9	54.3	67.3	75.8	78.2	107.0	88.3	100.0	118.1	122.3	123.3	119.0	101.2	97.1	107.1
Electricity		45.0	48.2	52.2	57.5	60.1	59.7	61.9	62.6	62.2	58.9	56.5	55.9	54.6	54.3	54.5	55.2	58.6	64.9	79.7	84.4	100.5	102.2	100.0	108.8	113.4	121.9	128.4	128.0	127.7	137.3
Fuels for heating		19.5	23.3	28.4	27.5	24.4	26.6	24.2	25.0	30.2	28.5	22.7	24.6	36.9	35.2	32.2	38.5	43.6	58.6	68.2	75.0	101.4	81.4	100.0	109.5	118.8	126.8	132.1	127.9	124.1	127.8
Motor fuels		24.0	25.7	28.4	30.3	31.0	33.1	34.7	34.5	35.4	36.7	34.2	39.6	49.8	48.0	45.7	49.8	54.3	69.2	75.5	76.7	109.6	85.0	100.0	122.0	125.4	123.3	114.6	89.9	84.6	95.5
Fertilisers and soil improvers		38.7	41.4	42.3	40.2	38.8	37.4	39.6	42.1	43.8	42.7	38.3	37.3	40.7	47.0	44.5	47.8	53.8	58.9	62.6	67.8	148.5	102.3	100.0	130.4	125.2	113.1	106.5	101.5	83.2	89.9
Straight fertilisers		37.4	39.7	40.7	37.2	35.4	33.0	36.2	40.7	43.6	36.8	31.9	30.9	37.6	45.3	42.6	47.1	54.4	61.3	66.0	69.8	152.9	93.7	100.0	140.7	128.2	115.2	111.2	103.6	79.9	89.1
Straight fertilisers - nitrogenous		37.9	40.0	41.3	37.4	35.4	32.7	35.9	40.2	43.8	36.6	31.2	29.9	37.6	46.4	43.4	48.4	56.2	63.7	68.8	71.6	151.8	89.1	100.0	144.5	130.7	118.0	114.9	106.2	80.5	90.4
Straight fertilisers - phosphatic		42.4	45.1	42.0	39.9	35.9	35.3	40.6	44.8	49.2	45.2	42.9	42.4	40.7	40.4	39.7	41.7	45.0	48.0	48.0	69.0	184.3	111.3	100.0	131.0	120.2	97.5	90.0	94.9	84.9	85.6
Straight fertilisers - potassic		30.7	33.6	34.3	34.6	34.1	34.2	37.6	43.2	38.1	35.4	34.4	35.2	35.1	35.5	35.3	36.1	38.9	42.1	44.8	51.3	148.2	134.6	100.0	105.2	105.5	94.7	82.2	80.1	71.3	76.2
Compound fertilisers		38.4	41.7	41.8	41.3	40.3	39.7	40.5	40.8	40.4	46.0	41.6	40.6	39.9	45.1	42.4	44.5	49.5	52.9	55.4	62.4	147.1	112.6	100.0	120.5	123.6	111.3	100.6	97.7	84.2	88.4
Other fertilisers and soil improvers		58.5	61.3	67.5	67.9	69.5	71.8	75.2	76.5	82.5	83.9	86.1	86.8	89.7	90.2	93.3	92.7	92.8	93.0	96.2	100.8	105.6	105.8	100.0	100.0	102.4	105.5	109.1	114.2	115.2	116.7
Plant protection products	a	75.2	78.6	86.3	93.0	94.6	95.9	100.9	99.1	105.3	106.4	99.7	97.5	92.6	89.6	89.2	89.3	92.1	94.9	97.3	98.8	100.9	102.8	100.0	100.7	102.0	97.7	102.6	102.5	102.5	106.2
Fungicides		72.4	74.7	85.3	91.5	93.8	94.9	98.0	95.5	100.1	100.9	98.8	99.8	92.6	91.6	92.8	93.5	95.7	96.8	98.3	99.6	101.9	103.5	100.0	110.6	109.3	99.9	103.5	102.5	103.1	102.3
Insecticides		67.0	69.9	77.5	86.1	89.9	90.8	92.6	93.4	99.8	97.6	86.4	84.8	77.0	75.6	71.8	71.0	71.1	80.6	85.7	89.6	91.4	102.2	100.0	89.5	67.3	61.0	67.5	67.4	70.3	74.6
Herbicides	a	79.3	83.9	88.7	95.6	96.3	97.7	105.2	103.5	111.5	113.7	102.7	97.1	95.1	89.6	88.1	87.7	91.3	95.2	98.4	99.8	101.9	102.3	100.0	95.1	89.1	91.6	96.7	95.7	94.4	98.0
Other plant protection products		72.3	74.7	85.2	91.7	93.6	94.8	98.1	96.3	100.4	100.5	98.5	99.6	92.5	91.3	92.6	93.3	96.3	96.4	96.5	97.8	99.5	102.7	100.0	98.6	151.3	137.3	145.2	151.4	152.7	170.5
Veterinary services	a	76.0	75.3	76.8	78.7	79.3	79.5	79.5	79.8	80.3	81.3	82.0	82.1	81.0	79.7	79.0	82.0	84.5	83.9	89.8	91.2	87.6	88.0	100.0	102.0	103.5	106.1	107.0	107.7	108.1	108.7
Animal feedingstuffs	q	69.9	73.3	72.4	73.1	76.2	80.6	76.1	77.4	84.5	76.6	64.4	60.5	61.5	66.0	63.5	64.8	68.9	63.7	66.0	80.1	103.7	95.4	100.0	120.7	128.5	139.4	120.7	108.1	104.9	112.2
Straight feedingstuffs		74.5	76.5	73.6	74.5	77.7	80.6	73.2	76.1	84.1	72.7	57.3	54.6	57.3	62.8	57.6	62.9	66.9	60.0	62.6	81.7	106.1	90.1	100.0	122.9	135.7	147.6	120.1	103.6	102.6	109.5
Cereal and milling by products		87.2	89.7	92.0	95.8	97.3	101.0	88.1	92.6	93.8	74.1	63.1	63.2	57.2	60.4	53.3	65.3	73.2	61.3	69.0	96.7	127.2	90.5	100.0	151.6	153.8	161.4	124.1	105.4	102.8	121.8
Feed wheat		91.3	94.2	96.9	101.4	102.4	104.6	90.7	97.3	99.4	78.5	66.7	64.8	58.6	64.9	57.1	62.2	70.2	57.2	65.5	91.2	123.8	91.3	100.0	143.8	144.6	157.0	124.3	102.8	101.3	122.2
Feed barley		102.1	105.4	107.4	111.4	113.5	118.8	104.9	109.0	108.9	86.1	73.8	75.8	68.5	69.3	61.2	69.9	77.7	66.5	73.5	105.1	132.5	90.0	100.0	159.9	163.7	165.8	124.4	109.2	104.7	121.4
Feed oats		112.5	104.8	111.0	113.0	121.4	139.5	113.2	103.2	112.2	89.2	71.8	75.8	72.5	70.5	64.9	61.8	67.7	68.8	74.3	90.8	111.7	80.3	100.0	184.8	198.4	180.7	111.1	102.8	103.7	116.4
Oilcakes		60.7	62.1	50.3	49.3	51.7	60.7	55.1	53.1	70.8	67.9	47.1	42.6	52.6	58.5	53.1	56.4	57.4	51.9	51.2	64.7	93.8	90.5	100.0	96.6	124.2	138.7	111.9	98.5	99.7	95.6
Soya bean meal		66.9	62.1	50.8	56.0	55.4	56.0	55.7	57.6	64.2	47.1	38.1	40.0	40.0	43.9	41.1	49.1	49.5	44.0	49.8	66.2	108.6	93.4	100.0	117.3	134.4	137.3	108.4	102.2	109.1	108.1
Sunflower seed meal		62.7	64.1	50.2	48.1	51.8	60.5	54.8	53.8	71.8	74.7	49.3	41.8	53.2	57.1	52.8	56.0	58.4	52.0	49.8	60.6	90.9	97.1	100.0	97.8	126.0	141.3	112.6	92.9	98.0	94.7
Rape seed meal		51.4	53.0	40.4	42.3	48.2	57.7	49.4	45.5	63.5	52.2	40.7	43.2	50.4	62.4	55.0	53.2	54.4	54.8	53.9	72.9	99.1	77.6	100.0	91.6	113.4	131.2	105.5	109.2	103.2	93.9
Products of animal origin (incl. white fish meal)		31.3	32.2	29.3	32.0	32.9	30.9	30.2	34.6	42.6	41.8	46.1	31.1	33.4	38.4	45.0	43.1	40.2	42.3	61.0	58.0	58.6	67.2	100.0	101.9	103.5	108.8	113.6	115.7	115.7	115.7
Other straights		77.2	79.4	80.9	80.4	86.7	81.6	78.3	85.4	89.8	77.7	62.9	59.5	64.0	71.6	68.9	68.8	71.5	68.9	68.8	84.9	96.6	90.0	100.0	120.8	128.4	142.8	125.4	107.4	105.5	111.3
Field peas		103.2	106.4	117.5	111.6	123.5	90.1	69.1	79.9	87.6	74.3	56.2	53.3	57.3	63.8	55.2	60.6	66.8	58.5	55.6	99.3	119.9	93.2	100.0	126.4	140.4	171.1	144.8	109.3	86.5	103.0
Field beans		105.6	108.9	114.0	111.6	122.7	90.7	71.6	78.4	84.6	70.8	53.8	50.9	54.9	61.2	51.6	56.5	65.7	56.4	54.8	97.7	114.9	88.8	100.0	125.3	141.1	177.4	142.3	109.7	89.9	106.2
Soya beans		34.9	36.0	37.0	38.7	42.5	49.3	52.0	56.0	57.2	46.2	41.0	36.5	43.4	61.2	62.4	53.8	51.6	56.8	60.1	59.3	67.8	81.1	100.0	103.9	110.6	122.0	122.8	121.3	125.5	124.4
Compound feedingstuffs	q	66.8	71.2	71.7	72.2	75.2	80.5	78.0	78.3	84.8	79.1	69.2	64.4	64.3	68.1	67.4	66.0	70.3	66.2	68.2	79.1	102.2	98.9	100.0	119.2	123.7	134.0	121.1	111.1	106.4	114.0
Compound feedingstuffs for cattle and calves	q	67.6	72.3	73.4	72.5	76.5	83.5	79.8	79.1	86.2	80.7	69.8	66.3	66.7	71.0	70.4	68.1	72.0	68.9	69.8	80.1	103.8	101.0	100.0	117.8	125.6	135.6	124.7	114.7	111.1	116.7
Compound feedingstuffs for pigs	q	71.4	75.6	76.5	79.2	82.5	88.5	84.7	86.2	92.1	84.7	72.9	65.8	64.6	68.5	66.8	65.3	69.5	64.6	68.1	79.3	98.6	95.3	100.0	118.7	123.5	128.6	117.4	109.5	100.3	108.6
Compound feedingstuffs for poultry	q	64.3	68.5	68.0	69.5	71.0	74.1	72.4	73.1	79.0	73.3	65.4	60.7	60.3	63.6	62.9	63.1	67.6	62.7	65.8	77.4	101.5	97.3	100.0	120.8	121.2	132.9	116.9	106.2	101.9	111.3
Compound feedingstuffs for sheep	q	66.4	70.4	71.7	70.7	74.5	81.0	83.6	85.6	93.6	90.7	78.1	70.6	72.2	74.2	76.6	71.7	76.4	72.9	72.7	81.9	103.8	103.3	100.0	119.8	127.3	142.2	130.7	119.7	117.0	124.0
Maintenance of Materials		34.2	36.1	39.2	43.0	46.3	48.8	49.8	51.1	53.7	55.6	56.9	58.8	60.8	63.3	66.3	70.3	74.2	79.0	83.5	86.6	91.6	95.8	100.0	104.9	106.5	108.3	110.3	110.8	112.3	114.7
Maintenance of Buildings		46.1	49.5	52.1	53.5	53.9	55.5	58.1	61.5	62.1	63.1	63.9	63.4	64.9	66.1	68.2	70.3	73.7	76.8	81.6	87.7	94.0	93.8	100.0	107.4	109.8	110.1	110.9	109.0	108.2	113.9
Other goods and services	a	42.4	45.2	49.6	52.1	53.6	57.8	59.4	60.9	61.4	63.0	66.0	68.6	71.1	73.5	74.6	73.5	76.8	81.1	83.6	88.3	93.0	93.3	100.0	106.0	106.7	109.1	109.9	109.2	111.1	115.5
Goods and services contributing to investment	a	57.5	60.6	63.7	66.9	69.3	71.3	72.7	74.3	77.5	79.7	81.2	81.4	81.2	80.9	82.1	82.8	83.6	86.2	87.9	90.9	94.3	96.9	100.0	103.6	101.7	102.9	108.7	110.0	110.6	112.5
Materials	a	65.1	68.0	71.2	74.8	77.8	80.3	81.4	82.3	86.9	89.2	90.3	90.1	88.5	86.9	87.1	87.9	87.2	89.4	90.0	91.8	94.3	97.3	100.0	103.0	99.1	100.4	108.5	110.5	111.0	112.1
Machinery and other equipment	a	55.1	58.7	62.1	64.3	66.1	67.5	68.3	69.7	74.6	76.7	79.1	79.6	80.0	79.6	79.4	79.3	83.0	87.5	88.5	92.1	97.4	99.7	100.0	103.8	94.3	96.8	115.9	121.4	121.4	122.4
Plant and machinery for cultivation		48.7	52.5	55.7	57.2	58.7	60.3	61.5	63.3	69.7	72.5	75.9	77.0	77.7	77.3	76.6	76.7	80.6	85.0	86.2	90.4	96.6	99.5	100.0	104.7	93.4	95.9	117.7	123.8	123.9	125.2
Farm machinery and installations	a	78.6	81.7	85.6	90.4	93.2	93.8	93.3	93.0	92.9	92.3	91.0	89.5	88.5	88.0	89.5	88.9	92.0	96.7	96.8	98.2	100.3	100.1	100.0	100.6	97.4	100.4	109.0	112.4	112.0	112.0
Transport Equipment		72.6	75.0	78.1	82.8	86.8	89.9	91.2	91.8	96.2	98.6	98.7	98.0	95.0	92.5	93.0	94.4	90.3	90.8	91.1	91.6	92.0	95.6	100.0	102.4	102.8	103.0	103.0	102.2	103.2	104.3
Tractors		63.7	65.6	68.8	73.2	76.7	80.9	81.8	81.7	86.3	88.5	89.0	89.6	87.6	84.9	86.2	88.9	84.5	86.6	87.8	89.1	91.4	95.9	100.0	103.7	104.6	105.3	105.1	104.5	106.3	107.5
Other vehicles		109.5	113.5	115.8	121.5	127.7	127.0	129.3	131.9	136.2	139.4	137.9	132.0	124.9	123.1	120.7	117.4	113.7	107.7	104.8	102.1	95.1	94.4	100.0	98.2	96.3	95.0	95.0	92.9	90.6	91.0
Buildings		42.4	45.4	48.0	49.8	50.5	51.9	54.1	56.9	57.8	59.8	61.2	61.9	64.0	66.1	68.9	71.7	75.5	79.0	83.7	89.3	95.0	95.2	100.0	105.8	107.4	107.7	108.4	107.2	107.0	111.2
Other (Engineering and soil improvement operations)		45.8	50.6	54.3	57.9	59.9	61.3	62.7	65.5	65.2	67.8	71.4	72.7	75.6	77.5	81.2	77.3	80.0	83.4	84.9	89.0	93.1	97.9	100.0	102.5	104.5	107.2	110.7	113.4	115.5	117.9
a:- Part or all of the series is made up of annual data
q:- Part or all of the series is made up of quarterly data
Footnotes:
This table shows the API for main categories and selected primary
items. Further detail is available on request.
© Crown copyright, 2018
